# Supplementary material for: Divergent ecological histories of two sister Antarctic krill species led to contrasted patterns of genetic diversity in their heat‐shock protein (hsp70) arsenal
Source: Ecol Evol. 2016 Feb 9;6(5):1555–75. doi: 10.1002/ece3.1989 (PMC4775515; doi:10.1002/ece3.1989)
Supplement: Supplementary file 2 — Data S1. Sequence alignment of mtCOI for the two krill species. [file ECE3-6-1555-s002.txt]

>EC3COI
CGTGAGCTGGGATAGTGGGAACTTCATTAAGACTGATTATCCGAGCTGAGTTAGGACAACCAGGAAGTCTAATTGGGGACGACCAGATTTACAACGTTGTAGTTACAGCACATGCTTTTGTTATAATCTTCTTCATGGTAATACCAATTATAATCGGTGGTTTTGGAAACTGATTAGTTCCTCTAATGTTGGGGGCCCCTGATATGGCATTCCCTCGGATAAACAACATGAGGTTTTGGTTACTGCCTCCTTCCTTAACTCTTTTACTAGGAAGAGGTCTAGTAGAAAGTGGGGTAGGTACAGGATGAACAGTTTACCCTCCTTTATCGGCAGGAATTGCCCATGCTGGTGCTTCTGTAGATATAGGAATCTTCTCACTACATATTGCTGGAGCTTCTTCAATTTTAGGGGCCGTAAACTTCATTACAACTGTTATTAATATACGATCAGCAGGAATAACTATAGACCGTATCCCGCTATTTGTGTGGTCAGTATTTATTACAGCAATTCTACTTCTATTATCTCTTCCAGTTCTAGCAGGTGCGATCACAATGCTTC
>EC4COI
CGTGAGCTGGGATAGTGGGAACTTCATTAAGACTGATTATCCGAGCTGAGTTAGGACAACCAGGAAGTCTAATTGGGGACGACCAGATTTACAACGTTGTAGTTACAGCACATGCTTTTGTTATAATCTTCTTCATGGTAATACCAATTATAATCGGTGGTTTTGGAAACTGATTAGTCCCTCTAATGTTGGGAGCCCCTGATATGGCATTCCCTCGGATAAACAACATGAGGTTTTGGTTACTGCCTCCTTCCTTAACTCTTTTACTAGGAAGAGGTCTAGTAGAAAGTGGGGTAGGTACAGGATGAACAGTTTACCCTCCTTTATCGGCAGGAATTGCCCATGCTGGTGCTTCTGTAGACATAGGAATCTTCTCACTACATATTGCTGGAGCTTCTTCAATTTTAGGGGCCGTAAACTTCATTACAACTGTTATTAATATACGATCAGCAGGAATAACTATAGACCGTATCCCCCTATTTGTGTGGTCAGTATTTATTACAGCAATTCTACTTCTATTATCTCTTCCAGTTCTAGCAGGTGCGATCACAATGCTTC
>EC5COI
CGTGAGCTGGGATAGTGGGAACTTCATTAAGACTGATTATCCGAGCTGAGTTAGGACAACCAGGAAGTCTAATTGGGGACGACCAGATTTACAACGTTGTAGTTACAGCACATGCTTTTGTTATAATCTTCTTCATGGTAATACCAATTATAATCGGTGGTTTTGGAAACTGATTAGTTCCTCTAATGTTGGGAGCCCCTGATATAGCATTCCCTCGGATAAACAACATAAGGTTTTGGTTACTGCCTCCTTCCTTAACTCTTTTACTAGGAAGAGGTCTAGTAGAAAGTGGGGTGGGTACAGGATGAACAGTTTACCCTCCTTTATCGGCAGGAATTGCCCATGCTGGTGCTTCTGTAGATATAGGAATCTTCTCACTACATATTGCTGGAGCTTCTTCAATTTTAGGGGCCGTAAACTTCATTACAACTGTTATTAATATACGATCAGCAGGAATAACTATAGACCGTATCCCCCTATTTGTGTGGTCAGTATTTATTACAGCAATTCTACTTCTATTATCTCTTCCAGTTCTAGCAGGTGCGATCACAATGCTTC
>EC6COI
CGTGAGCTGGGATAGTGGGAACTTCATTAAGACTGATTATCCGAGCTGAGTTAGGACAACCAGGAAGTCTAATTGGGGACGACCAGATTTACAACGTTGTAGTTACAGCACATGCTTTTGTTATAATCTTCTTCATGGTAATACCAATTATAATCGGTGGTTTTGGAAACTGATTAGTTCCTCTAATGTTGGGGGCCCCTGATATGGCATTCCCTCGGATAAACAACATGAGGTTTTGGTTACTGCCTCCTTCCTTAACTCTTTTACTAGGAAGAGGTCTAGTAGAAAGTGGGGTGGGTACAGGATGAACAGTTTACCCTCCTTTATCGGCAGGAATTGCCCATGCTGGTGCTTCTGTAGATATAGGAATCTTCTCACTACATATTGCTGGAGCTTCTTCAATTTTAGGGGCCGTAAACTTCATTACAACTGTTATTAATATACGATCGGCAGGAATAACTATAGACCGTATCCCACTATTTGTATGGTCAGTATTTATTACAGCAATTCTACTTCTATTATCTCTTCCAGTTCTAGCAGGTGCGATCACAATGCTTC
>EC7COI
CGTGAGCTGGGATAGTGGGAACTTCATTAAGACTGATTATCCGAGCTGAGTTAGGACAACCAGGAAGTCTAATTGGGGACGACCAGATTTACAACGTTGTAGTTACAGCACATGCTTTTGTTATAATCTTCTTCATGGTAATACCAATTATAATCGGTGGTTTTGGAAACTGATTAGTTCCTCTAATGTTGGGGGCCCCTGATATGGCATTCCCTCGGATAAACAACATGAGGTTTTGGTTACTACCTCCTTCCTTAACTCTTTTACTAGGAAGAGGTCTAGTAGAAAGTGGGGTGGGTACAGGATGAACAGTTTACCCTCCTTTATCAGCAGGAATTGCCCATGCTGGTGCTTCTGTAGATATAGGAATCTTCTCACTACATATTGCTGGAGCTTCTTCAATTTTAGGGGCCGTAAACTTCATTACAACTGTTATTAATATGCGATCAGCAGGAATAACTATAGACCGTATCCCTCTATTTGTGTGGTCAGTATTTATTACAGCAATTCTACTTCTATTATCTCTTCCAGTTCTAGCAGGTGCTATCACAATGCTTC
>EC8COI
CGTGAGCTGGGATAGTGGGAACTTCATTAAGACTGATTATCCGAGCTGAGTTAGGACAACCAGGAAGTCTAATTGGGGACGACCAGATTTACAACGTTGTAGTTACAGCACATGCTTTTGTTATAATCTTCTTCATGGTAATACCAATTATAATCGGTGGTTTTGGAAACTGATTAGTTCCTCTAATGTTGGGAGCCCCTGATATGGCATTCCCTCGGATAAACAACATGAGGTTTTGGTTACTGCCTCCTTCCTTAACTCTTTTACTAGGAAGAGGTCTAGTAGAAAGTGGGGTAGGTACAGGATGAACAGTTTACCCTCCTTTATCGGCAGGAATTGCCCATGCTGGTGCTTCTGTAGATATAGGAATCTTCTCACTACATATTGCTGGAGCTTCTTCAATTTTAGGGGCCGTAAACTTCATTACAACTGTTATTAATATACGATCAGCAGGAATAACTATAGACCGTATCCCCCTATTTGTGTGGTCAGTATTTATTACAGCAATTCTACTTCTATTATCTCTTCCAGTTCTAGCAGGTGCGATCACAATGCTTC
>EC9COI
CGTGAGCTGGGATAGTGGGAACTTCATTAAGACTGATTATCCGAGCTGAGTTAGGACAACCAGGAAGTCTAATTGGGGACGACCAGATTTACAACGTTGTAGTTACAGCACATGCTTTTGTTATAATCTTCTTCATGGTAATACCAATTATAATCGGTGGTTTTGGAAACTGATTAGTTCCTCTAATGTTGGGAGCCCCTGATATGGCATTCCCTCGGATAAACAACATGAGGTTTTGGTTACTGCCTCCTTCCTTAACTCTTTTACTAGGAAGAGGTCTAGTAGAAAGTGGGGTAGGTACAGGATGAACAGTTTACCCTCCTTTATCGGCAGGAATTGCCCATGCTGGTGCTTCTGTAGATATAGGAATCTTCTCACTACATATTGCTGGAGCTTCTTCAATTTTAGGGGCCGTAAACTTCATTACAACTGTTATTAATATACGATCAGCAGGAATAACTATAGACCGTATCCCCCTATTTGTGTGGTCAGTATTTATTACAGCAATTCTACTTCTATTATCTCTTCCAGTTCTAGCAGGTGCGATCACAATGCTTC
>EC10COI
CATGAGCTGGGATAGTGGGAACTTCATTAAGACTGATTATCCGAGCTGAGTTAGGACAACCAGGAAGTCTAATTGGGGACGACCAGATTTACAACGTTGTAGTTACAGCACATGCTTTTGTTATAATCTTCTTCATGGTAATACCAATTATAATCGGTGGTTTTGGAAACTGATTAGTTCCTCTAATGTTGGGGGCCCCTGATATGGCATTCCCTCGGATAAACAACATGAGGTTTTGGTTACTACCTCCTTCCTTAACTCTTTTACTAGGAAGAGGTCTAGTAGAAAGTGGGGTAGGTACAGGATGAACAGTTTACCCTCCTTTATCGGCAGGAATTGCCCATGCTGGTGCTTCTGTAGATATAGGAATCTTCTCACTACATATTGCTGGAGCTTCTTCAATTTTAGGGGCCGTAAACTTCATTACAACTGTTATTAATATACGATCGGCAGGAATAACTATAGACCGTATCCCACTATTTGTGTGGTCAGTATTTATTACAGCAATTCTACTTCTATTATCTCTTCCAGTTCTAGCAGGTGCGATCACAATGCTTC
>EC11COI
CGTGAGCTGGGATAGTGGGAACTTCATTAAGACTGATTATCCGAGCTGAGTTAGGACAACCAGGAAGTCTAATTGGGGACGACCAGATTTACAACGTTGTAGTTACAGCACATGCTTTTGTTATAATCTTCTTCATGGTAATACCAATTATAATCGGTGGTTTTGGAAACTGATTAGTTCCTCTAATGTTGGGAGCCCCTGATATGGCATTCCCTCGGATAAACAATATGAGGTTTTGGTTACTGCCTCCTTCCTTAACTCTTTTACTAGGAAGAGGTCTAGTAGAAAGTGGGGTAGGTACAGGATGAACAGTTTATCCTCCTTTATCGGCAGGAATTGCCCATGCTGGTGCTTCTGTAGATATAGGAATCTTCTCACTACATATTGCTGGAGCTTCTTCAATTTTAGGGGCCGTAAACTTCATTACAACTGTTATTAATATACGATCAGCAGGAATAACTATAGACCGTATCCCCCTATTTGTGTGGTCAGTATTTATTACAGCAATTCTACTTCTATTATCTCTTCCAGTTCTAGCAGGTGCGATCACAATGCTTC
>EC12COI
CGTGAGCTGGGATAGTGGGAACTTCATTAAGACTGATTATCCGAGCTGAGTTAGGACAACCAGGAAGTCTAATTGGGGACGACCAGATTTACAACGTTGTAGTTACAGCACATGCTTTTGTTATAATCTTCTTCATGGTAATACCAATTATAATCGGTGGTTTTGGAAACTGATTAGTTCCTCTAATGTTGGGAGCCCCTGATATAGCATTCCCTCGGATAAACAACATGAGGTTTTGGTTACTGCCTCCTTCCTTAACTCTTTTACTAGGAAGAGGTCTAGTAGAAAGTGGGGTAGGTACAGGATGAACAGTTTACCCTCCTTTATCGGCAGGAATTGCCCATGCTGGTGCTTCTGTAGATATAGGAATCTTCTCACTACATATTGCTGGAGCTTCTTCAATTTTAGGGGCCGTAAACTTCATTACAACTGTTATTAATATACGATCAGCAGGAATAACTATAGACCGTATCCCCCTATTTGTGTGGTCAGTATTTATTACAGCAATTCTACTTCTATTATCTCTTCCAGTTCTAGCAGGTGCGATCACAATGCTTC
>EC13COI
CGTGAGCTGGGATAGTGGGAACTTCATTAAGACTGATTATCCGAGCTGAGTTAGGGCAACCAGGGAGTCTAATTGGGGACGACCAGATTTACAACGTTGTAGTTACAGCACATGCTTTTGTTATAATCTTCTTCATGGTAATACCAATTATAATCGGTGGTTTTGGAAACTGATTAGTTCCTCTAATGTTGGGGGCCCCTGATATGGCATTCCCTCGGATAAACAACATGAGGTTTTGGTTACTGCCTCCTTCCTTAACTCTTTTACTAGGAAGAGGTCTAGTAGAAAGTGGGGTAGGTACAGGATGAACAGTTTACCCTCCTTTATCGGCAGGAATTGCCCATGCTGGTGCTTCTGTAGATATAGGAATCTTCTCACTACATATTGCTGGAGCTTCTTCAATTTTAGGGGCCGTAAACTTCATTACAACTGTTATTAATATACGATCAGCAGGAATAACTATAGACCGTATCCCACTATTTGTGTGGTCAGTATTTATTACAGCAATTCTACTTCTATTATCTCTTCCAGTTCTAGCAGGTGCGATCACAATGCTTC
>EC14COI
CGTGAGCTGGGATAGTGGGAACTTCATTAAGACTGATTATCCGAGCTGAGTTAGGACAACCAGGAAGTCTAATTGGGGACGACCAGATTTACAACGTTGTAGTTACAGCACATGCTTTTGTTATAATCTTCTTCATGGTAATACCAATTATAATCGGTGGTTTTGGAAACTGATTAGTTCCTCTAATGTTGGGGGCCCCTGATATAGCATTCCCTCGGATAAACAACATGAGGTTTTGGTTACTGCCTCCTTCCTTAACTCTTTTACTAGGAAGAGGTCTAGTAGAAAGTGGGGTAGGTACAGGATGAACAGTTTACCCTCCTTTATCGGCAGGAATTGCCCATGCTGGTGCTTCTGTAGACATAGGAATCTTCTCACTACATATTGCTGGAGCTTCTTCAATTTTAGGGGCCGTAAACTTCATTACAACTGTTATTAATATACGATCGGCAGGAATAACTATAGACCGTATCCCACTATTTGTGTGGTCAGTATTTATTACAGCAATTCTACTTCTATTATCTCTTCCAGTTCTAGCAGGTGCGATCACAATGCTTC
>EC15COI
CGTGAGCTGGGATAGTGGGAACTTCATTAAGACTGATTATCCGAGCTGAGTTAGGACAACCAGGAAGTCTAATTGGGGACGACCAGATTTACAACGTTGTAGTTACAGCACATGCTTTTGTTATAATCTTCTTCATGGTAATACCAATTATAATCGGTGGTTTTGGAAACTGATTAGTTCCTCTAATGTTGGGAGCCCCTGATATGGCATTCCCTCGGATAAACAACATAAGGTTTTGGTTACTGCCTCCTTCCTTAACTCTTTTACTAGGAAGAGGTCTAGTAGAAAGTGGGGTAGGTACAGGATGAACAGTTTACCCTCCTTTATCGGCAGGAATTGCCCATGCTGGTGCTTCTGTAGATATAGGAATCTTCTCACTACATATTGCTGGAGCTTCTTCAATTTTAGGGGCCGTAAACTTCATTACAACTGTTATTAATATGCGATCAGCAGGAATAACTATAGACCGTATCCCCCTATTTGTATGGTCAGTATTTATTACAGCAATTCTACTTCTATTATCTCTTCCAGTTCTAGCAGGTGCGATCACAATGCTTC
>EC16COI
CGTGAGCTGGGATAGTGGGAACTTCATTAAGACTGATTATCCGAGCTGAGTTAGGACAACCAGGAAGTCTAATTGGGGACGACCAGATTTACAACGTTGTAGTTACAGCACATGCTTTTGTTATAATCTTCTTCATGGTAATACCAATTATAATCGGTGGTTTTGGAAACTGATTAGTTCCTCTAATGTTGGGGGCCCCTGATATGGCATTCCCTCGGATAAACAACATGAGGTTTTGGTTACTGCCTCCTTCCTTAACTCTTTTACTAGGAAGAGGTCTAGTAGAAAGTGGGGTAGGTACAGGATGAACAGTTTACCCTCCTTTATCGGCAGGAATTGCCCATGCTGGTGCTTCTGTAGATATAGGAATCTTCTCACTACATATTGCTGGAGCTTCTTCAATTTTAGGGGCCGTAAACTTCATTACAACTGTTATTAATATACGATCAGCAGGAATAACTATAGACCGTATCCCACTATTTGTGTGGTCAGTATTTATTACAGCAATTCTACTTCTATTATCTCTTCCAGTTCTAGCAGGTGCGATCACAATGCTTC
>EC17COI
CGTGAGCTGGGATAGTGGGAACTTCATTAAGACTGATTATCCGAGCTGAGTTAGGACAACCAGGAAGTCTAATTGGGGACGACCAGATTTACAACGTTGTAGTTACAGCACATGCTTTTGTTATAATCTTCTTCATGGTAATACCAATTATAATCGGTGGTTTTGGAAACTGATTAGTTCCTCTAATGTTGGGGGCCCCTGATATGGCATTCCCTCGGATAAACAACATGAGGTTTTGGTTACTGCCTCCTTCCTTAACTCTTTTACTAGGAAGAGGTCTAGTAGAAAGTGGGGTAGGTACAGGATGAACAGTTTACCCTCCTTTATCGGCAGGAATTGCCCATGCTGGTGCTTCTGTAGATATAGGAATCTTCTCACTACATATTGCTGGAGCTTCTTCAATTTTAGGGGCCGTAAACTTCATTACAACTGTTATTAATATACGATCAGCAGGAATAACTATAGACCGTATCCCACTATTTGTGTGGTCAGTATTTATTACAGCAATTCTACTTCTATTATCTCTTCCAGTTCTAGCAGGTGCGATCACAATGCTTC
>EC18COI
CGTGAGCTGGGATAGTGGGAACTTCATTAAGACTGATTATCCGAGCTGAGTTAGGACAACCAGGAAGTCTAATTGGGGACGACCAGATTTACAACGTTGTAGTTACAGCACATGCTTTTGTTATAATCTTCTTCATGGTAATACCAATTATAATCGGTGGTTTTGGAAACTGATTAGTCCCTCTAATGTTGGGAGCCCCTGATATGGCATTCCCTCGGATAAACAACATGAGGTTTTGGTTACTGCCTCCTTCCTTAACTCTTTTACTAGGAAGAGGTCTAGTAGAAAGTGGGGTAGGTACAGGATGAACAGTTTACCCTCCTTTATCGGCAGGAATTGCCCATGCTGGTGCTTCTGTAGATATAGGAATCTTCTCACTACATATTGCTGGAGCTTCTTCAATTTTAGGGGCCGTAAACTTCATTACAACTGTTATTAATATACGATCAGCAGGAATAACTATAGACCGTATCCCCCTATTTGTGTGGTCAGTATTTATTACAGCAATTCTACTTCTATTATCTCTTCCAGTTCTAGCAGGTGCGATCACAATGCTTC
>EC20COI
CGTGAGCTGGGATAGTGGGAACTTCATTAAGACTGATTATCCGAGCTGAGTTAGGACAACCAGGAAGTCTAATTGGGGACGACCAGATTTACAACGTTGTAGTCACAGCACATGCTTTTGTTATAATCTTCTTCATGGTAATACCAATTATAATCGGTGGTTTTGGAAACTGATTAGTTCCTCTAATGTTGGGAGCCCCTGATATGGCATTCCCTCGTATAAACAACATGAGGTTTTGGTTACTGCCTCCTTCCTTAACTCTTTTACTAGGAAGAGGTCTAGTAGAAAGTGGGGTAGGTACAGGATGAACAGTTTACCCTCCTTTATCGGCAGGAATTGCCCATGCTGGTGCTTCTGTAGATATAGGAATCTTCTCACTACATATTGCTGGAGCTTCTTCAATTTTAGGGGCCGTAAACTTCATTACAACTGTTATTAATATGCGATCAGCAGGAATAACTATAGACCGTATCCCCCTATTTGTGTGGTCAGTATTTATTACAGCAATTCTACTTCTATTATCTCTCCCAGTTCTAGCAGGTGCGATCACAATGCTTC
>EC21COI
CGTGAGCTGGGATAGTGGGAACTTCATTAAGACTGATTATCCGAGCTGAGTTAGGACAACCAGGAAGTCTAATTGGGGACGACCAGATTTACAACGTTGTAGTTACAGCACATGCTTTTGTTATAATCTTCTTCATGGTAATACCAATTATAATCGGTGGTTTTGGAAACTGATTAGTTCCTCTAATGTTGGGGGCCCCTGATATGGCATTCCCTCGGATAAACAACATGAGGTTTTGGTTACTGCCTCCTTCCTTAACTCTTTTACTAGGAAGAGGTCTAGTAGAAAGTGGGGTAGGTACAGGGTGAACAGTTTACCCTCCTTTATCGGCAGGAATTGCCCATGCTGGTGCTTCTGTAGATATAGGAATCTTCTCACTACATATTGCTGGAGCTTCTTCAATTTTAGGGGCCGTAAACTTCATTACAACTGTTATTAATATACGATCAGCAGGAATAACTATAGACCGTATCCCACTATTTGTGTGGTCAGTATTTATTACAGCAATTCTACTTCTATTATCTCTTCCAGTTCTAGCAGGTGCGATCACAATGCTTC
>EC22COI
CGTGAGCTGGGATAGTGGGAACTTCATTAAGACTGATTATCCGAGCTGAGTTAGGACAACCAGGAAGTCTAATTGGGGACGACCAGATTTACAACGTTGTAGTTACAGCACATGCTTTTGTTATAATCTTCTTCATGGTAATACCAATTATAATCGGTGGTTTTGGAAACTGATTAGTTCCTCTAATGTTGGGAGCCCCTGATATGGCATTCCCTCGGATAAACAACATGAGGTTTTGGTTACTGCCTCCTTCCTTAACTCTTTTACTAGGAAGAGGTCTAGTAGAAAGTGGGGTAGGTACAGGATGAACAGTTTACCCTCCTTTATCGGCAGGAATTGCCCATGCTGGTGCTTCTGTAGACATAGGAATCTTCTCACTACATATTGCTGGAGCTTCTTCAATTTTAGGGGCCGTAAACTTCATTACAACTGTTATTAATATACGATCAGCAGGAATAACTATAGACCGTATCCCCCTATTTGTGTGGTCAGTATTTATTACAGCAATTCTACTTCTATTATCTCTTCCAGTTCTAGCAGGTGCGATCACAATGCTTC
>EC23COI
CGTGAGCTGGGATAGTGGGAACTTCATTAAGACTGATTATCCGAGCTGAGTTAGGACAACCAGGAAGTCTAATTGGGGACGACCAGATTTACAACGTTGTAGTTACAGCACATGCTTTTGTTATAATCTTCTTCATGGTAATACCAATTATAATCGGTGGTTTTGGAAACTGATTAGTTCCTCTAATGTTGGGGGCCCCTGATATGGCATTCCCTCGGATAAACAACATGAGGTTTTGGTTACTGCCTCCTTCCTTAACTCTTTTACTAGGAAGAGGTCTAGTAGAAAGTGGGGTAGGTACAGGATGAACAGTTTACCCTCCTTTATCGGCAGGAATTGCCCATGCTGGTGCTTCTGTAGATATAGGAATCTTCTCACTACATATTGCTGGAGCTTCTTCAATTTTAGGGGCCGTAAACTTCATTACAACTGTTATTAATATACGATCAGCAGGAATAACTATAGACCGTATCCCACTATTTGTGTGGTCAGTATTTATTACAGCAATTCTACTTCTATTATCTCTTCCAGTTCTAGCAGGTGCGATCACAATGCTTC
>ES97COI
CATGAGCTGGAATAGTAGGTACTTCACTAAGATTGATTATTCGAGCTGAGTTAGGACAACCAGGTAGTTTAATTGGAGATGACCAAATTTATAATGTTGTAGTTACAGCACATGCTTTTGTTATAATCTTCTTTATGGTAATACCAATTATGATTGGTGGATTTGGTAACTGGCTTGTTCCACTAATGCTAGGAGCCCCTGATATGGCATTCCCACGAATAAACAACATAAGATTTTGATTGCTACCCCCTTCCTTAACTCTCTTATTAGGAAGAGGTTTAGTAGAAAGTGGGGTTGGTACTGGATGAACAGTATACCCACCTTTATCAGCAGGAATTGCTCATGCTGGAGCCTCTGTTGATATAGGAATCTTCTCGCTTCATATTGCCGGTGCTTCTTCAATTTTAGGAGCCGTAAACTTTATTACAACTGTAATTAATATACGATCTGCAGGTATAACTATAGACCGTATTCCATTATTTGTATGATCAGTGTTTATTACAGCTATCCTACTTCTCCTATCTCTCCCGGTTCTAGCTGGAGCAATTACTATACTTC
>ES37COI
CATGAGCTGGAATAGTAGGTACTTCACTAAGATTGATTATTCGAGCTGAGTTAGGACAACCAGGTAGTTTAATTGGAGATGACCAAATTTATAATGTTGTAGTTACAGCACATGCTTTTGTTATAATCTTCTTTATGGTAATACCAATTATGATTGGTGGGTTTGGTAACTGGCTTGTTCCACTAATGCTAGGAGCCCCTGATATGGCATTCCCACGAATAAACAACATAAGATTTTGATTGCTACCCCCTTCCTTAACTCTCTTATTAGGAAGAGGTTTAGTAGAAAGTGGGGTTGGTACTGGATGAACAGTGTACCCACCTTTATCAGCAGGAATTGCTCATGCTGGAGCCTCTGTTGATATAGGAATCTTCTCGCTTCATATTGCCGGTGCTTCTTCAATTTTAGGAGCCGTAAACTTTATTACAACTGTAATTAATATACGATCTGCAGGTATAACTATAGACCGTATTCCATTATTTGTATGATCAGTGTTTATTACAGCTATCCTACTTCTCCTCTCTCTCCCAGTTCTAGCTGGAGCAATTACTATACTTC
>ES40COI
CATGAGCTGGAATAGTAGGTACTTCACTAAGATTGATTATTCGAGCTGAGTTAGGACAACCAGGTAGTTTAATTGGAGATGACCAAATTTATAATGTTGTAGTTACAGCACATGCTTTTGTTATAATCTTCTTTATGGTAATACCAATTATGATTGGTGGGTTTGGTAACTGGCTTGTTCCACTAATGCTAGGAGCCCCTGATATGGCATTCCCACGAATAAACAACATAAGATTTTGATTGCTACCCCCTTCCTTAACTCTCTTATTAGGAAGAGGTTTAGTAGAAAGTGGGGTTGGTACTGGGTGAACAGTATACCCACCTTTATCAGCAGGAATTGCTCATGCTGGAGCCTCTGTTGATATAGGAATCTTCTCGCTTCATATTGCCGGTGCTTCTTCAATTTTAGGAGCCGTAAACTTTATTACAACTGTAATTAATATACGATCTGCAGGTATAACTATAGACCGTATTCCATTATTTGTATGATCAGTGTTTATTACAGCTATCCTACTTCTCCTCTCTCTCCCGGTTCTAGCTGGAGCAATTACTATACTTC
>ES73COI
CATGAGCTGGAATAGTAGGTACTTCACTAAGATTGATTATTCGAGCTGAGTTAGGACAACCAGGTAGTTTAATTGGAGATGACCAAATTTATAATGTTGTAGTTACAGCACATGCTTTTGTTATAATCTTCTTTATGGTAATACCAATTATGATTGGTGGGTTTGGTAACTGGCTTGTTCCACTAATGCTAGGAGCCCCTGATATGGCATTCCCACGAATAAACAACATAAGATTTTGATTACTACCCCCTTCCTTAACTCTCTTATTAGGAAGAGGTTTAGTAGAAAGTGGGGTTGGTACTGGGTGAACAGTATATCCACCTTTATCAGCAGGAATTGCTCATGCTGGAGCCTCTGTTGATATAGGAATCTTCTCGCTTCATATTGCCGGTGCTTCTTCAATTTTAGGAGCCGTAAACTTTATTACAACTGTAATTAATATACGATCAGCAGGTATAACTATAGACCGTATTCCATTATTTGTATGATCAGTGTTTATTACAGCTATCCTACTTCTCCTCTCTCTCCCGGTTCTAGCTGGAGCAATTACTATACTTC
>ES14bCOI
CATGAGCTGGAATAGTAGGTACTTCACTAAGATTGATTATTCGAGCTGAGTTAGGACAACCAGGTAGTTTAATTGGAGATGACCAAATTTATAATGTTGTAGTTACAGCACATGCTTTTGTTATAATCTTCTTTATAGTAATACCAATTATGATTGGTGGGTTTGGTAACTGGCTTGTTCCACTAATGCTAGGAGCCCCTGATATGGCATTCCCACGAATAAATAACATAAGATTTTGATTACTACCCCCTTCCTTAACTCTCTTATTAGGAAGAGGTTTAGTAGAAAGTGGGGTTGGTACTGGGTGAACAGTATATCCACCTTTATCAGCAGGAATTGCTCATGCTGGAGCCTCTGTTGATATAGGAATCTTCTCGCTTCATATTGCCGGTGCTTCTTCAATTTTAGGAGCCGTAAACTTTATTACAACTGTAATTAATATACGATCAGCAGGTATAACTATAGACCGTATTCCATTATTTGTATGATCAGTGTTTATTACAGCTATCCTACTTCTCCTCTCTCTCCCGGTTCTAGCTGGAGCAATTACTATACTTC
>ES69COI
CATGAGCTGGAATAGTAGGTACTTCACTAAGATTGATTATTCGAGCTGAGTTAGGACAACCAGGTAGTTTAATTGGAGATGACCAAATTTATAATGTTGTAGTCACAGCACATGCTTTTGTTATAATCTTCTTTATGGTAATACCAATTATGATTGGTGGGTTTGGTAACTGGCTTGTTCCACTAATGCTAGGAGCCCCTGATATGGCATTCCCACGAATAAACAACATAAGATTTTGATTACTACCCCCTTCCTTAACTCTCTTATTAGGAAGAGGTTTAGTAGAAAGTGGGGTTGGTACTGGGTGAACAGTATATCCACCTTTATCAGCAGGAATTGCTCATGCTGGAGCCTCTGTTGATATAGGAATCTTCTCGCTTCATATTGCCGGTGCTTCTTCAATTTTAGGAGCCGTAAACTTTATTACAACTGTAATTAATATACGATCAGCAGGTATAACTATAGACCGTATTCCATTATTTGTATGATCAGTGTTTATTACAGCTATCCTACTTCTCCTCTCTCTCCCGGTTCTAGCTGGAGCAATTACTATACTTC
>ES128COI
CATGAGCTGGAATAGTAGGTACTTCACTAAGATTGATTATTCGAGCTGAGTTAGGACAACCAGGTAGTTTAATTGGAGATGACCAAATTTATAATGTTGTAGTCACAGCACATGCTTTTGTTATAATCTTCTTTATGGTAATACCAATTATGATTGGTGGGTTTGGTAACTGGCTTGTTCCACTAATGCTAGGAGCCCCTGATATGGCATTCCCACGAATAAACAACATAAGATTTTGATTACTACCCCCTTCCTTAACTCTCTTATTAGGAAGAGGTTTAGTAGAAAGTGGGGTTGGTACTGGGTGAACAGTATATCCACCTTTATCAGCAGGAATTGCTCATGCTGGAGCCTCTGTTGATATAGGAATCTTCTCGCTTCATATTGCCGGTGCTTCTTCAATTTTAGGAGCCGTAAACTTTATTACAACTGTAATTAATATACGATCAGCAGGTATAACTATAGACCGTATTCCATTATTTGTATGATCAGTGTTTATTACAGCTATCCTACTTCTCCTCTCTCTCCCGGTTCTAGCTGGAGCAATTACTATACTTC
>ES50COI
CATGAGCTGGAATAGTAGGTACTTCACTAAGATTGATTATTCGAGCTGAGTTAGGACAACCAGGTAGTTTAATTGGAGATGACCAAATTTATAATGTTGTAGTTACAGCACATGCTTTTGTTATAATCTTCTTTATGGTAATACCAATTATGATTGGTGGCTTTGGTAACTGGCTTGTTCCACTAATGCTAGGAGCCCCTGATATGGCATTCCCACGAATAAACAACATAAGATTTTGATTGTTACCCCCTTCCTTAACTCTCTTATTAGGAAGAGGTTTAGTAGAAAGTGGGGTTGGTACTGGGTGAACAGTATACCCACCTTTATCAGCAGGAATCGCTCATGCTGGAGCCTCTGTTGATATAGGAATCTTCTCGCTTCATATTGCCGGTGCTTCTTCAATTTTAGGAGCCGTAAACTTTATTACAACTGTAATTAATATACGATCAGCAGGTATAACTATAGACCGTATTCCATTATTTGTATGATCAGTGTTTATTACAGCTATCCTACTTCTCCTCTCTCTCCCGGTTCTAGCTGGAGCAATTACTATGCTTC
>ES100COI
CATGAGCTGGGATAGTAGGTACTTCACTAAGATTGATTATTCGAGCTGAGTTAGGACAACCAGGTAGTTTAATTGGAGATGACCAAATTTATAATGTTGTAGTTACAGCACATGCTTTTGTTATAATCTTCTTTATGGTAATACCAATTATGATTGGTGGGTTTGGTAACTGGCTTGTTCCACTAATGCTAGGAGCCCCTGATATGGCATTCCCACGAATAAACAACATAAGATTTTGATTGCTACCCCCTTCCTTAACTCTCTTATTAGGAAGAGGTTTAGTAGAAAGTGGGGTTGGTACTGGGTGAACAGTATACCCACCTTTATCAGCAGGAATTGCTCATGCTGGAGCCTCTGTTGATATAGGAATCTTCTCGCTTCATATTGCCGGTGCTTCTTCAATTTTAGGAGCCGTAAACTTTATTACAACTGTAATTAATATACGATCTGCAGGTATAACTATAGACCGTATTCCATTATTTGTATGATCAGTGTTTATTACAGCTATCCTACTTCTCCTCTCTCTCCCGGTTCTAGCTGGAGCAATTACTATACTTC
>ES38COI
CATGAGCTGGGATAGTAGGTACTTCACTAAGATTGATTATTCGAGCTGAGTTAGGACAACCAGGTAGTTTAATTGGAGATGACCAAATTTATAATGTTGTAGTTACAGCACATGCTTTTGTTATAATCTTCTTTATGGTAATACCAATTATGATTGGTGGGTTTGGTAACTGGCTTGTTCCACTAATGCTAGGAGCCCCTGATATGGCATTCCCACGAATAAACAACATAAGATTTTGATTGCTACCCCCTTCCTTAACTCTCTTATTAGGAAGAGGTTTAGTAGAAAGTGGGGTTGGTACTGGGTGAACAGTATACCCACCTTTATCAGCAGGAATTGCTCATGCTGGAGCCTCTGTTGATATAGGAATCTTCTCGCTTCATATTGCCGGTGCTTCTTCAATTTTAGGAGCCGTAAACTTTATTACAACTGTAATTAATATACGATCTGCAGGTATAACTATAGACCGTATTCCATTATTTGTATGATCAGTGTTTATTACAGCTATCCTACTTCTCCTCTCTCTCCCGGTTCTAGCTGGAGCAATTACTATACTTC
>ES45COI
CATGAGCTGGGATAGTAGGTACTTCACTAAGATTGATTATTCGAGCTGAGTTAGGACAACCAGGTAGTTTAATTGGAGATGACCAAATTTATAATGTTGTAGTTACAGCACATGCTTTTGTTATAATCTTCTTTATGGTAATACCAATTATGATTGGTGGGTTTGGTAACTGGCTTGTTCCACTAATGCTAGGAGCCCCTGATATGGCATTCCCACGAATAAACAACATAAGATTTTGATTGCTACCCCCTTCCTTAACTCTCTTATTAGGAAGAGGTTTAGTAGAAAGTGGAGTTGGTACTGGGTGAACAGTATATCCACCTTTATCAGCAGGAATTGCTCATGCTGGAGCCTCTGTTGATATAGGAATCTTCTCGCTTCATATTGCCGGTGCTTCTTCAATTTTAGGAGCCGTAAACTTTATTACAACTGTAATTAATATACGATCTGCAGGTATAACTATAGACCGTATTCCATTATTTGTATGATCAGTGTTTATTACAGCTATCCTACTTCTCCTCTCTCTCCCGGTTCTAGCTGGAGCAATTACTATACTTC
>ES44COI
CATGAGCTGGGATAGTAGGTACTTCACTAAGATTGATTATTCGAGCTGAGTTAGGACAACCAGGTAGTTTAATTGGAGATGACCAAATTTATAATGTTGTAGTTACAGCACATGCTTTTGTTATAATCTTCTTTATGGTAATACCAATTATGATTGGTGGGTTTGGTAACTGGCTTGTTCCACTAATGCTAGGAGCCCCTGATATGGCATTCCCACGAATAAACAACATAAGATTTTGATTACTACCCCCTTCCTTAACTCTCTTATTAGGAAGAGGTTTAGTAGAAAGTGGGGTTGGTACTGGGTGAACAGTATATCCACCTTTATCAGCAGGAATTGCTCATGCTGGAGCCTCTGTTGATATAGGAATCTTCTCGCTTCATATTGCCGGTGCTTCTTCAATTTTAGGAGCCGTAAACTTTATTACAACTGTAATTAATATACGATCAGCAGGTATAACTATAGACCGTATTCCATTATTTGTATGATCAGTGTTTATTACAGCTATCCTACTTCTCCTCTCTCTCCCGGTTCTAGCTGGAGCAATTACTATACTTC
>ES46COI
CATGAGCTGGGATAGTAGGTACTTCACTAAGATTGATTATTCGAGCTGAGTTAGGACAACCAGGTAGTTTAATTGGAGATGACCAAATTTATAATGTTGTAGTTACAGCACATGCTTTTGTTATAATCTTCTTTATGGTAATACCAATTATGATTGGTGGGTTTGGTAACTGGCTTGTTCCACTAATGCTAGGAGCCCCTGATATGGCATTCCCACGAATAAACAACATAAGATTTTGATTACTACCCCCTTCCTTAACTCTCTTATTAGGAAGAGGTTTAGTAGAAAGTGGGGTTGGTACTGGGTGAACAGTATATCCACCTTTATCAGCAGGAATTGCTCATGCTGGAGCCTCTGTTGATATAGGAATCTTCTCGCTTCATATTGCCGGTGCTTCTTCAATTTTAGGAGCCGTAAACTTTATTACAACTGTAATTAATATACGATCAGCAGGTATAACTATAGACCGTATTCCATTATTTGTATGATCAGTGTTTATTACAGCTATCCTACTTCTCCTCTCTCTCCCGGTTCTAGCTGGAGCAATTACTATGCTTC
>ES36COI
CATGAGCTGGGATAGTAGGTACTTCACTAAGATTGATTATTCGAGCTGAGTTAGGACAACCAGGTAGTTTAATTGGAGATGACCAAATTTATAATGTTGTAGTTACAGCACATGCTTTTGTTATAATCTTCTTTATGGTAATACCAATTATGATTGGTGGCTTTGGTAACTGGCTTGTTCCACTAATGCTAGGAGCCCCTGATATGGCATTCCCACGAATAAACAACATAAGATTTTGATTGTTACCCCCTTCCTTAACTCTCTTATTAGGAAGAGGTTTAGTAGAAAGTGGGGTTGGTACTGGGTGAACAGTATATCCACCTTTATCAGCAGGAATCGCTCATGCTGGAGCCTCTGTTGATATAGGAATCTTCTCGCTTCATATTGCCGGTGCTTCTTCAATTTTAGGAGCCGTAAACTTTATTACAACTGTAATTAATATACGATCAGCAGGTATAACTATAGACCGTATTCCATTATTTGTATGATCAGTGTTTATTACAGCTATCCTACTTCTCCTCTCTCTCCCGGTTCTAGCTGGAGCAATTACTATGCTTC
>ES77COI
CATGAGCTGGGATAGTAGGTACTTCACTAAGATTGATTATTCGAGCTGAGTTAGGACAACCAGGTAGTTTAATTGGAGATGACCAAATTTATAATGTTGTAGTTACAGCACATGCTTTTGTTATAATCTTCTTTATGGTAATACCAATTATGATTGGTGGCTTTGGTAACTGGCTTGTTCCACTAATGCTAGGAGCCCCTGATATGGCATTCCCACGAATAAACAACATAAGATTTTGATTGTTACCCCCTTCCTTAACTCTCTTATTAGGAAGAGGTTTAGTAGAAAGTGGGGTTGGTACTGGGTGAACAGTATATCCACCTTTATCAGCAGGAATCGCTCATGCTGGAGCCTCTGTTGATATAGGAATCTTCTCGCTTCATATTGCCGGTGCTTCTTCAATTTTAGGAGCCGTAAACTTTATTACAACTGTAATTAATATACGATCAGCAGGTATAACTATAGACCGTATTCCATTATTTGTATGATCAGTGTTTATTACAGCTATCCTACTTCTCCTCTCTCTCCCGGTTCTAGCTGGAGCAATTACTATACTTC
>ES35COI
CATGAGCTGGGATAGTAGGTACTTCACTAAGATTGATTATTCGAGCTGAGTTAGGACAACCAGGTAGTTTAATTGGAGATGACCAAATTTATAATGTTGTAGTTACAGCACATGCTTTTGTTATAATCTTCTTTATGGTAATACCAATTATGATTGGTGGCTTTGGTAACTGGCTTGTTCCACTAATGCTAGGAGCCCCTGATATGGCATTCCCACGAATAAACAACATAAGATTTTGATTATTACCCCCTTCCTTAACTCTCTTATTAGGAAGAGGTTTAGTAGAAAGTGGGGTTGGTACTGGGTGAACAGTATACCCACCTTTATCAGCAGGAATCGCTCATGCTGGAGCCTCTGTTGATATAGGAATCTTCTCGCTTCATATTGCCGGTGCTTCTTCAATTTTAGGAGCCGTAAACTTTATTACAACTGTAATTAATATACGATCAGCAGGTATAACTATAGACCGTATTCCATTATTTGTATGATCAGTGTTTATTACAGCTATCCTACTTCTCCTCTCTCTCCCGGTTCTAGCTGGAGCAATTACTATGCTTC
>ES56COI
CATGAGCTGGGATAGTAGGTACTTCACTAAGATTGATTATTCGAGCTGAGTTAGGACAACCAGGTAGTTTAATTGGAGATGACCAAATTTATAATGTTGTAGTTACAGCACATGCTTTTGTTATAATCTTCTTTATGGTAATACCAATTATGATTGGTGGCTTTGGTAACTGACTTGTTCCACTAATGTTAGGAGCCCCTGATATGGCATTCCCACGAATAAACAACATAAGATTTTGATTATTACCCCCTTCCTTAACTCTCTTATTAGGAAGAGGTTTAGTAGAAAGTGGGGTTGGTACTGGGTGAACAGTATACCCACCTTTATCAGCAGGAATCGCTCATGCTGGAGCCTCTGTTGATATAGGAATCTTCTCGCTTCATATTGCCGGTGCTTCTTCAATTTTAGGAGCCGTAAACTTTATTACAACTGTAATTAATATACGATCAGCAGGTATAACTATAGACCGTATTCCATTATTTGTATGATCAGTGTTTATTACAGCTATCCTACTTCTCCTCTCTCTCCCGGTTCTAGCTGGAGCAATTACTATACTTC
>ES63COI
CATGAGCTGGGATAGTAGGTACTTCACTAAGATTGATTATTCGAGCTGAGTTAGGACAACCAGGTAGTTTAATTGGAGATGACCAAATTTATAATGTTGTAGTTACAGCACATGCTTTTGTTATAATCTTCTTTATGGTAATACCAATTATGATTGGTGGCTTTGGTAACTGGCTTGTTCCACTAATGCTAGGAGCCCCTGATATGGCATTCCCACGAATAAACAACATAAGATTTTGATTATTACCCCCTTCCTTAACTCTCTTATTAGGAAGAGGTTTAGTAGAAAGTGGGGTTGGTACTGGGTGAACAGTATACCCACCTTTATCAGCAGGAATCGCTCATGCTGGAGCCTCTGTTGATATAGGAATCTTCTCGCTTCATATTGCCGGTGCTTCTTCAATTTTAGGAGCCGTAAACTTTATTACAACTGTAATTAATATACGATCAGCAGGTATAACTATAGACCGTATTCCATTATTTGTATGATCAGTGTTTATTACAGCTATCCTACTTCTCCTCTCTCTCCCGGTTCTAGCTGGAGCAATTACTATACTTC
>ES99COI
CATGAGCTGGGATAGTAGGTACTTCACTAAGATTGATTATTCGAGCTGAGTTAGGACAACCAGGTAGTTTAATTGGAGATGACCAAATTTATAACGTTGTAGTTACAGCACATGCTTTTGTTATAATCTTCTTTATGGTAATACCAATTATGATTGGTGGCTTTGGTAACTGGCTTGTTCCACTAATGCTAGGAGCCCCTGATATAGCATTCCCACGAATAAACAACATAAGATTTTGATTGTTACCCCCTTCCTTAACTCTCTTATTAGGAAGAGGCTTAGTAGAAAGTGGGGTTGGTACTGGGTGAACAGTATACCCACCTTTATCAGCAGGAATCGCTCATGCTGGAGCCTCTGTTGATATAGGAATCTTCTCGCTTCATATTGCCGGTGCTTCTTCAATTTTAGGAGCCGTAAACTTTATTACAACTGTAATTAATATACGATCAGCAGGTATAACTATAGACCGTATTCCATTATTTGTATGATCAGTGTTTATTACAGCTATCCTACTTCTCCTCTCTCTCCCGGTTCTAGCTGGAGCAATTACTATACTTC
>ES65COI
CATGAGCTGGGATAGTAGGTACTTCACTAAGATTGATTATTCGAGCTGAGTTAGGACAACCAGGTAGTTTAATTGGAGATGACCAAATTTATAATGTTGTAGTTACAGCACATGCTTTTGTTATAATCTTCTTTATGGTAATACCAATTATGATTGGTGGCTTTGGTAACTGGCTTGTTCCACTAATGCTAGGAGCCCCTGATATGGCATTCCCACGAATAAACAACATAAGATTTTGATTGTTACCCCCTTCCTTAACTCTCTTATTAGGAAGAGGTTTAGTAGAAAGTGGGGTTGGTACTGGGTGAACAGTATACCCACCTTTATCAGCAGGAATCGCTCATGCTGGAGCCTCTGTTGATATAGGAATCTTCTCGCTTCATATTGCCGGTGCTTCTTCAATTTTAGGAGCCGTAAACTTTATTACAACTGTAATTAATATACGATCAGCAGGTATAACTATAGACCGTATTCCATTATTTGTATGATCAGTGTTTATTACAGCTATCCTACTTCTCCTCTCTCTCCCGGTTCTAGCTGGAGCAATTACTATACTTC
>ES75COI
CATGAGCTGGGATAGTAGGTACTTCACTAAGATTGATTATTCGAGCTGAGTTAGGACAACCAGGTAGTTTAATTGGAGATGACCAAATTTATAATGTTGTAGTTACAGCACATGCTTTTGTTATAATCTTCTTTATGGTAATACCAATTATGATTGGTGGCTTTGGTAACTGGCTTGTTCCACTAATGCTAGGAGCCCCTGATATGGCATTCCCACGAATAAACAACATAAGATTTTGATTGTTACCCCCTTCCTTAACTCTCTTATTAGGAAGAGGTTTAGTAGAAAGTGGGGTTGGTACTGGGTGAACAGTATACCCACCTTTATCAGCAGGAATCGCTCATGCTGGAGCCTCTGTTGATATAGGAATCTTCTCGCTTCATATTGCCGGTGCTTCTTCAATTTTAGGAGCCGTAAACTTTATTACAACTGTAATTAATATACGATCAGCAGGTATAACTATAGACCGTATTCCATTATTTGTATGATCAGTGTTTATTACAGCTATCCTACTTCTCCTCTCTCTCCCGGTTCTAGCTGGAGCAATTACTATGCTTC
>ES78COI
CATGAGCTGGGATAGTAGGTACTTCACTAAGATTGATTATTCGAGCTGAGTTAGGACAACCAGGTAGTTTAATTGGAGATGACCAAATTTATAATGTTGTAGTTACAGCACATGCTTTTGTTATAATCTTCTTTATGGTAATACCAATTATGATTGGTGGCTTTGGTAACTGGCTTGTTCCACTAATGCTAGGAGCCCCTGATATGGCATTCCCACGAATAAACAACATAAGATTTTGATTGTTACCCCCTTCCTTAACTCTCTTATTAGGAAGAGGCTTAGTAGAAAGTGGGGTTGGTACTGGGTGAACAGTATACCCACCTTTATCAGCAGGAATCGCTCATGCTGGAGCCTCTGTTGATATAGGAATCTTCTCGCTTCATATTGCCGGTGCTTCTTCAATTTTAGGAGCCGTAAATTTTATTACAACTGTAATTAATATACGATCAGCAGGTATAACTATAGACCGTATTCCATTATTTGTATGATCAGTGTTTATTACAGCTATCCTACTTCTCCTCTCTCTCCCGGTTCTAGCTGGAGCAATTACTATACTTC
>ES85COI
CATGAGCTGGGATAGTAGGTACTTCACTAAGATTGATTATTCGAGCTGAGTTAGGACAACCAGGTAGTTTAATTGGAGATGACCAAATTTATAATGTTGTAGTTACAGCACATGCTTTTGTTATAATCTTCTTTATGGTAATACCAATTATGATTGGTGGCTTTGGTAACTGGCTTGTTCCACTAATGCTAGGAGCCCCTGATATGGCATTCCCACGAATAAACAACATAAGATTTTGATTGTTACCCCCTTCCTTAACTCTCTTATTAGGAAGAGGTTTAGTAGAAAGTGGGGTTGGTACTGGGTGAACAGTATACCCACCTTTATCAGCAGGAATCGCTCATGCTGGAGCCTCTGTTGATATAGGAATCTTCTCGCTTCATATTGCCGGTGCTTCTTCAATTTTAGGAGCCGTAAACTTTATTACAACTGTAATTAATATACGATCAGCAGGTATAACTATAGACCGTATTCCATTATTTGTATGATCAGTGTTTATTACAGCTATCCTACTTCTCCTCTCTCTCCCGGTTCTAGCTGGAGCAATTACTATGCTTC
