# Supplementary material for: Divergent ecological histories of two sister Antarctic krill species led to contrasted patterns of genetic diversity in their heat‐shock protein (hsp70) arsenal
Source: Ecol Evol. 2016 Feb 9;6(5):1555–75. doi: 10.1002/ece3.1989 (PMC4775515; doi:10.1002/ece3.1989)
Supplement: Supplementary file 3 — Data S2. Sequence alignment of Hsp70A for the two krill species. [file ECE3-6-1555-s003.txt]

>ES128_All2
CCATCATATGTTGCCTTCACAGATTCAGAACGTCTCATTGGTGATTCTGCAAAAAATCAAGTAGCGATGAATCCTACCAACACTGTTTTTGATGCTAAGCGTCTGATTGGTCGAAAGTTTGATGATCCGGTTGTACAGGCAGACATGAAGCATTGGCCTTTTAATGTTGTAAGTGATGGAGGTAAACCAAAGCTTGAAGTTGAATTTAAGGGTGAGACAAAGTCATTCTTCCCAGAGGAAATATCATCTATGGTCTTGAATAAGATGAGAGAAACAGCCGAGGCATATTTAGGTGCTACTGTGAAGGATGCTGTTATCACCGTTCCTGCATATTTCAATGATTCCCAGCGTCAAGCTACTAAAGATGCAGGTACAATCTCTGGTCTCAATGTATTGCGCATAATCAATGAACCTACAGCTGCAGCCATTGCCTATGGCTTGGACAAAAAAGTTGGAGGAGAGCGCAATGTTCTCATTTTTGATCTTGGTGGTGGTACTTTTGATGTATCTATCCTTAATATTGAGGATGGTATATTTGAAGTTAAATCAACTGCTGGTGACACTCACTTAGGTGGTGAAGATTTTGATAACCGTATGGTGAACCACTTCCTTCAAGAATTTAAGAGAAAACACAAGAAGGATCCTGCTGACAACAAACGTGCATTACGCCGTCTTCGTACTGCTTGTGAACGTGCTAAACGTACACTTTCTTCTTCAACCCAAGCAAGTATTGAAATAGATGCTCTCTATGAAGGCATTGATTATTATACATCTATCACACGTGCAAGATTTGAAGAACTTTGTGCTGATCTTTTCCGTGGGACTTTAGAGCCTGTTGAGAAAGCTCTTCGTGATGCTAAAATGGACAAGGCAACTGTTCATGAAATTGTCT
>ES78_All1
CCATCATATGTTGCCTTCACAGATTCAGAACGTCTCATTGGTGATTCTGCAAAAAATCAAGTAGCGATGAATCCTACCAACACTGTTTTTGATGCTAAGCGTCTGATTGGTCGAAAGTTTGATGATCCGGTTGTACAGGCAGACATGAAGCATTGGCCTTTTAATGTTGTAAGTGATGGAGGTAAACCAAAGCTTGAAGTTGAATTTAAGGGTGAGACAAAGTCATTCTTCCCAGAGGAAATATCATCTATGGTCTTGAATAAGATGAGAGAAACAGCCGAGGCATATTTAGGTGCTACTGTGAAGGATGCTGTTATCACCGTTCCTGCATATTTCAATGATTCCCAGCGTCAAGCTACTAAAGATGCAGGTACAATCTCTGGTCTCAATGTATTGCGCATAATCAATGAACCTACAGCTGCAGCCATTGCCTATGGCTTGGACAAAAAAGTTGGAGGAGAGCGCAATGTTCTCATTTTTGATCTTGGTGGTGGTACTTTTGATGTATCTATCCTTAATATTGAGGATGGTATATTTGAAGTTAAATCAACTGCTGGTGACACTCACTTAGGTGGTGAAGATTTTGATAACCGTATGGTGAACCACTTCCTTCAAGAATTTAAGAGAAAACACAAGAAGGACCCTGCTGACAACAAACGTGCATTACGCCGTCTTCGTACTGCTTGTGAACGTGCTAAACGTACACTTTCTTCTTCAACCCAAGCAAGTATTGAAATAGATGCTCTCTATGAAGGCATTGATTATTATACATCTATCACACGTGCAAGATTTGAAGAACTTTGTGCTGATCTTTTCCGTGGGACTTTAGAGCCTGTTGAGAAAGCTCTTCGTGATGCTAAAATGGACAAGGCAACTGTTCATGAAATTGTCT
>ES78_All2
CCATCATATGTTGCCTTCACAGATTCAGAACGTCTCATTGGTGATTCTGCAAAAAATCAAGTAGCGATGAATCCTACCAACACTGTTTTTGATGCTAAGCGTCTGATTGGTCGAAAGTTTGATGATCCGGTTGTACAGGCAGACATGAAGCATTGGCCTTTTAATGTTGTAAGTGATGGAGGTAAACCAAAGCTTGAAGTTGAATTTAAGGGTGAGACAAAGTCATTCTTCCCAGAGGAAATATCATCTATGGTCTTGAATAAGATGAGAGAAACAGCCGAGGCATATTTAGGTGCTACTGTGAAGGATGCTGTTATCACCGTTCCTGCATATTTCAATGATTCCCAGCGTCAAGCTACTAAAGATGCAGGTACAATCTCTGGTCTCAATGTATTGCGCATAATCAATGAACCTACAGCTGCAGCCATTGCCTATGGCTTGGACAAAAAAGTTGGAGGAGAGCGCAATGTTCTCATTTTTGATCTTGGTGGTGGTACTTTTGATGTATCTATCCTTAATATTGAGGATGGTATATTTGAAGTTAAATCAACTGCTGGTGACACTCACTTAGGTGGTGAAGATTTTGATAACCGTATGGTGAACCACTTCCTTCAAGAATTTAAGAGAAAACACAAGAAGGATCCTGCTGACAACAAACGTGCTTTACGCCGTCTTCGTACTGCTTGTGAACGTGCTAAACGTACACTTTCTTCTTCAACCCAAGCAAGTATTGAAATAGATGCTCTCTATGAAGGCATTGATTATTATACATCTATCACACGTGCAAGATTTGAAGAACTTTGTGCTGATCTATTCCGTGGGACTTTAGAGCCTGTTGAGAAAGCTCTTCGTGATGCTAAAATGGACAAGGCAACTGTTCATGAAATTGTCT
>ES128_All1
CCATCATATGTTGCCTTCACAGATTCTGAACGTCTCATTGGTGATTCTGCAAAAAATCAAGTAGCGATGAATCCTACCAACACTGTTTTTGATGCTAAGCGTCTGATTGGTCGAAAGTTTGATGATCCGGTTGTACAGGCAGACATGAAGCATTGGCCTTTTAATGTTGTAAGTGATGGCGGTAAACCAAAGCTTGAAGTTGAATTTAAGGGTGAGACAAAGTCATTCTTCCCAGAGGAAATATCATCTATGGTCTTGAATAAGATGAGAGAAACAGCCGAGGCATATTTAGGTGCTACTGTGAAGGATGCTGTTATCACCGTTCCTGCATATTTCAATGATTCCCAGCGTCAAGCTACTAAAGATGCAGGTACAATCTCTGGTCTCAATGTATTGCGCATAATCAATGAACCTACAGCTGCAGCCATTGCCTATGGCTTGGACAAAAAAGTTGGAGGAGAGCGCAATGTTCTCATTTTTGATCTTGGTGGTGGTACTTTTGATGTATCTATCCTTAATATTGAGGATGGTATATTTGAAGTTAAATCAACTGCTGGTGACACTCACTTAGGTGGTGAAGATTTTGATAACCGTATGGTGAACCACTTCCTTCAAGAATTTAAGAGAAAACACAAGAAGGATCCTGCTGACAACAAACGTGCATTACGCCGTCTTCGTACTGCTTGTGAACGTGCTAAACGTACACTTTCTTCTTCAACCCAAGCAAGTATTGAAATAGATGCTCTCTATGAAGGCATTGATTATTATACATCTATCACACGTGCAAGATTTGAAGAACTTTGTGCTGATCTATTCCGTGGGACTTTAGAGCCTGTTGAGAAAGCTCTTCGTGATGCTAAAATGGACAAGGCAACTGTTCATGAAATTGTCT
>ES44__All2
CCATCATATGTTGCCTTCACAGATTCTGAACGTCTCATTGGTGATTCTGCAAAAAATCAAGTAGCGATGAATCCTACCAACACTGTTTTTGATGCTAAGCGTCTGATTGGTCGAAAGTTTGATGATCCGGTTGTACAGGCAGACATGAAGCATTGGCCTTTTAATGTTGTAAGTGATGGCGGTAAACCAAAGCTTGAAGTTGAATTTAAGGGTGAGACAAAGTCATTCTTCCCAGAGGAAATATCATCTATGGTCTTGAATAAGATGAGAGAAACAGCCGAGGCATATTTAGGTGCTACTGTGAAGGATGCTGTTATCACCGTTCCTGCATATTTCAATGATTCCCAGCGTCAAGCTACTAAAGATGCAGGTACAATCTCTGGTCTCAATGTATTGCGCATAATCAATGAACCTACAGCTGCAGCCATTGCCTATGGCTTGGACAAAAAAGTTGGAGGAGAGCGCAATGTTCTCATTTTTGATCTTGGTGGTGGTACTTTTGATGTATCTATCCTTAATATTGAGGATGGTATATTTGAAGTTAAATCAACTGCTGGTGACACTCACTTAGGTGGTGAAGATTTTGATAACCGTATGGTGAACCACTTCCTTCAAGAATTTAAGAGAAAACACAAGAAGGATCCTGCTGACAACAAACGTGCATTACGCCGTCTTCGTACTGCTTGTGAACGTGCTAAACGTACACTTTCTTCTTCAACCCAAGCAAGTATTGAAATAGATGCTCTCTATGAAGGCATTGATTATTATACATCTATCACACGTGCAAGATTTGAAGAACTTTGTGCTGATCTATTCCGTGGGACTTTAGAGCCTGTTGAGAAAGCTCTTCGTGATGCTAAAATGGACAAGGCAACTGTTCATGAAATTGTCT
>ES44__All1
CCATCATATGTTGCCTTCACAGATTCTGAACGTCTCATTGGTGATTCTGCAAAAAATCAAGTAGCGATGAATCCTACCAACACTGTTTTTGATGCTAAGCGTCTGATTGGTCGAAAGTTTGATGATCCGGTTGTACAGGCAGACATGAAGCATTGGCCTTTTAATGTTGTAAGTGATGGAGGTAAACCAAAGCTTGAAGTTGAATTTAAGGGTGAGACAAAGTCATTCTTCCCAGAGGAAATATCATCTATGGTCTTGAATAAGATGAGAGAAACAGCCGAGGCATATTTAGGTGCTACTGTGAAGGATGCCGTTATCACCGTTCCTGCATATTTCAATGATTCCCAGCGTCAAGCTACTAAAGATGCAGGTACAATCTCTGGTCTCAATGTATTGCGCATAATCAATGAACCTACAGCTGCAGCCATTGCCTATGGCTTGGACAAAAAAGTTGGAGGAGAGCGTAATGTTCTCATTTTTGATCTTGGTGGTGGTACTTTTGATGTATCTATCCTTAATATTGAGGATGGTATATTTGAAGTTAAATCAACTGCTGGTGACACTCACTTAGGTGGTGAAGATTTTGATAACCGTATGGTGAACCACTTCCTTCAAGAATTTAAGAGAAAACACAAGAAGGATCCTGCTGACAACAAACGTGCATTACGCCGTCTTCGTACTGCTTGTGAACGTGCTAAACGTACACTTTCTTCTTCAACCCAAGCAAGTATTGAAATAGATGCTCTCTATGAAGGCATTGATTATTATACATCTATCACACGTGCAAGATTTGAAGAACTTTGTGCTGATCTATTCCGTGGGACTTTAGAGCCTGTTGAGAAAGCTCTTCGTGATGCTAAAATGGACAAGGCAACTGTTCATGAAATTGTCT
>ES100_All2
CCATCATATGTTGCCTTCACAGATTCTGAACGTCTCATTGGTGATTCTGCTAAAAATCAAGTAGCAATGAATCCTACCAACACTGTTTTTGATGCTAAGCGTCTCATTGGTCGAAAGTTTGATGATCCGGTTGTACAGGCAGACATGAAGCATTGGCCTTTTAATGTTGTAAGTGATGGAGGTAAACCAAAGCTTGAAGTTGAATTTAAGGGTGAGACAAAGTCATTCTTCCCAGAGGAAATATCATCTATGGTCTTGAATAAGATGAGAGAAACAGCCGAGGCATATTTAGGTGCTACTGTGAAGGATGCCGTTATCACCGTTCCTGCATATTTCAATGATTCCCAGCGTCAAGCTACTAAAGATGCAGGTACAATCTCTGGTCTCAATGTATTGCGCATAATCAATGAACCTACAGCTGCAGCCATTGCCTATGGCTTGGACAAAAAAGTTGGAGGAGAGCGCAATGTTCTCATTTTTGATCTTGGTGGTGGTACTTTTGATGTATCTATCCTTAATATTGAGGATGGTATATTTGAAGTTAAATCAACTGCTGGTGACACTCACTTAGGTGGTGAAGATTTTGATAACCGTATGGTGAACCACTTCCTTCAAGAATTTAAGAGAAAACACAAGAAGGATCCTGCTGACAACAAACGTGCACTACGCCGTCTTCGTACTGCTTGTGAACGTGCTAAACGTACACTTTCTTCTTCAACCCAAGCAAGTATTGAAATAGATGCTCTCTATGAAGGCATTGATTATTATACATCTATCACACGTGCAAGATTTGAAGAACTTTGTGCTGATCTATTCCGTGGGACTTTAGAGCCTGTTGAGAAAGCTCTTCGTGATGCTAAAATGGACAAGGCAACTGTTCATGAAATTGTCT
>ES100_All1
CCATCATATGTTGCCTTCACAGATTCTGAACGTCTCATTGGTGATTCTGCTAAAAATCAAGTAGCAATGAATCCTACCAACACTGTTTTTGATGCTAAGCGTCTCATTGGTCGAAAGTTTGATGATCCGGTTGTACAGGCAGACATGAAGCATTGGCCTTTTAATGTTGTAAGTGATGGAGGTAAACCAAAGCTTGAAGTTGAATTTAAGGGTGAGACAAAGTCATTCTTCCCAGAGGAAATATCATCTATGGTCTTGAATAAGATGAGAGAAACAGCCGAGGCATATTTAGGTGCTACTGTGAAGGATGCCGTTATCACCGTTCCTGCATATTTCAATGATTCCCAGCGTCAAGCTACTAAAGATGCAGGTACAATCTCTGGTCTCAATGTATTGCGCATAATCAATGAACCTACAGCTGCAGCCATTGCCTATGGCTTGGACAAAAAAGTTGGAGGAGAGCGCAATGTTCTCATTTTTGATCTTGGTGGTGGTACTTTTGATGTATCTATCCTTAATATTGAGGATGGTATATTTGAAGTTAAATCAACTGCTGGTGACACTCACTTAGGTGGTGAAGATTTTGATAACCGTATGGTGAACCACTTCCTTCAAGAATTTAAGAGAAAACACAAGAAGGATCCTGCTGACAACAAACGTGCATTACGCCGTCTTCGTACTGCTTGTGAACGTGCTAAACGTACACTTTCTTCTTCAACCCAAGCAAGTATTGAAATAGATGCTCTCTATGAAGGCATTGATTATTATACATCTATCACACGTGCAAGATTTGAAGAACTTTGTGCTGATCTATTCCGTGGGACTTTAGAGCCTGTTGAGAAAGCTCTTCGTGATGCTAAAATGGACAAGGCAACTGTTCATGAAATTGTCT
>ES97_All2
CCATCATATGTTGCCTTCACAGATTCTGAACGTCTCATTGGTGATTCTGCTAAAAATCAAGTAGCAATGAATCCTACCAACACTGTTTTTGATGCTAAGCGTCTCATTGGTCGAAAGTTTGATGATCCGGTTGTACAGGCAGACATGAAGCATTGGCCTTTTAATGTTGTAAGTGATGGAGGTAAACCAAAGCTTGAAGTTGAATTTAAGGGTGAGACAAAGTCATTCTTCCCAGAGGAAATATCATCTATGGTCTTGAATAAGATGAGAGAAACAGCCAAGGCATATTTAGGTGCTACTGTGAAGGATGCCGTTATCACCGTTCCTGCATATTTCAATGATTCCCAGCGTCAAGCTACTAAAGATGCAGGTACAATCTCTGGTCTCAATGTATTGCGCATAATCAATGAACCTACAGCTGCAGCCATTGCCTATGGCTTGGACAAAAAAGTTGGAGGAGAGCGCAATGTTCTCATTTTTGATCTTGGTGGTGGTACTTTTGATGTATCTATCCTTAATATTGAGGATGGTATATTTGAAGTTAAATCAACTGCTGGTGACACTCACTTAGGTGGTGAAGATTTTGATAACCGTATGGTGAACCACTTCCTTCAAGAATTTAAGAGAAAACACAAGAAGGATCCTGCTGACAACAAACGTGCATTACGCCGTCTTCGTACTGCTTGTGAACGTGCTAAACGTACACTTTCTTCTTCAACCCAAGCAAGTATTGAAATAGATGCTCTCTATGAAGGCATTGATTATTATACATCTATCACACGTGCAAGATTTGAAGAACTTTGTGCTGATCTATTCCGTGGGACTTTAGAGCCTGTTGAGAAAGCTCTTCGTGATGCTAAAATGGACAAGGCAACTGTTCATGAAATTGTCT
>ES97_All1
CCATCATATGTTGCCTTCACAGATTCTGAACGTCTCATTGGTGATTCTGCTAAAAATCAAGTAGCAATGAATCCTACCAACACTGTTTTTGATGCTAAGCGTCTCATTGGTCGAAAGTTTGATGATCCGGTTGTACAGGCAGACATGAAGCATTGGCCTTTTAATGTTGTAAGTGATGGAGGTAAACCAAAGCTTGAAGTTGAATTTAAGGGTGAGACAAAGTCATTCTTCCCAGAGGAAATATCATCTATGGTCTTGAATAAGATGAGAGAAACAGCCGAGGCATATTTAGGTGCTACTGTGAAGGATGCCGTTATCACCGTTCCTGCATATTTCAATGATTCCCAGCGTCAAGCTACTAAAGATGCAGGTACAATCTCTGGTCTCAATGTATTGCGCATAATCAATGAACCTACAGCTGCAGCCATTGCCTATGGCTTGGACAAAAAAGTTGGAGGAGAGCGCAATGTTCTCATTTTTGATCTTGGTGGTGGTACTTTTGATGTATCTATCCTTAATATTGAGGATGGTATATTTGAAGTTAAATCAACTGCTGGTGACACTCACTTAGGTGGTGAAGATTTTGATAACCGTATGGTGAACCACTTCCTTCAAGAATTTAAGAGAAAACACAAGAAGGATCCTGCTGACAACAAACGTGCATTACGCCGTCTTCGTACTGCTTGTGAACGTGCTAAACGTACACTTTCTTCTTCAACCCAAGCAAGTATTGAAATAGATGCTCTCTATGAAGGCATTGATTATTATACATCTATCACACGTGCAAGATTTGAAGAACTTTGTGCTGATCTATTCCGTGGGACTTTAGAGCCTGTTGAGAAAGCTCTTCGTGATGCTAAAATGGACAAGGCAACTGTTCATGAAATTGTCT
>ES73_All2_
CCATCATATGTTGCCTTCACAGATTCTGAACGTCTCATTGGTGATTCTGCTAAAAATCAAGTAGCAATGAATCCTACCAACACTGTTTTTGATGCTAAGCGTCTCATTGGTCGAAAGTTTGATGATCCGGTTGTACAGGCAGACATGAAGCATTGGCCTTTTAATGTTGTAAGTGATGGAGGTAAACCAAAGCTTGAAGTTGAATTTAAGGGTGAGACAAAGTCATTCTTCCCAGAGGAAATATCATCTATGGTCTTGAATAAGATGAGAGAAACAGCCGAGGCATATTTAGGTGCTACTGTGAAGGATGCCGTTATCACCGTTCCTGCATATTTCAATGATTCCCAGCGTCAAGCTACTAAAGATGCAGGTACAATCTCTGGTCTCAATGTATTGCGCATAATCAATGAACCTACAGCTGCAGCCATTGCCTATGGCTTGGACAAAAAAGTTGGAGGAGAGCGCAATGTTCTCATTTTTGATCTTGGTGGTGGTACTTTTGATGTATCTATCCTTAATATTGAGGATGGTATATTTGAAGTTAAATCAACTGCTGGTGACACTCACTTAGGTGGTGAAGATTTTGATAACCGTATGGTGAACCACTTCCTTCAAGAATTTAAGAGAAAACACAAGAAGGATCCTGCTGACAACAAACGTGCATTACGCCGTCTTCGTACTGCTTGTGAACGTGCTAAACGTACACTTTCTTCTTCAACCCAAGCAAGTATTGAAATAGATGCTCTCTATGAAGGCATTGATTATTATACATCTATCACACGTGCAAGATTTGAAGAACTTTGTGCTGATCTATTCCGTGGGACTTTAGAGCCTGTTGAGAAAGCTCTTCGTGATGCTAAAATGGACAAGGCAACTGTTCATGAAATTGTCT
>ES40_All2
CCATCATATGTTGCCTTCACAGATTCTGAACGTCTCATTGGTGATTCTGCTAAAAATCAAGTAGCAATGAATCCTACCAACACTGTTTTTGATGCTAAGCGTCTCATTGGTCGAAAGTTTGATGATCCGGTTGTACAGGCAGACATGAAGCATTGGCCTTTTAATGTTGTAAGTGATGGAGGTAAACCAAAGCTTGAAGTTGAATTTAAGGGTGAGACAAAGTCATTCTTCCCAGAGGAAATATCATCTATGGTCTTGAATAAGATGAGAGAAACAGCCGAGGCATATTTAGGTGCTACTGTGAAGGATGCCGTTATCACCGTTCCTGCATATTTCAATGATTCCCAGCGTCAAGCTACTAAAGATGCAGGTACAATCTCTGGTCTCAATGTATTGCGCATAATCAATGAACCTACAGCTGCAGCCATTGCCTATGGCTTGGACAAAAAAGTTGGAGGAGAGCGCAATGTTCTCATTTTTGATCTTGGTGGTGGTACTTTTGATGTATCTATCCTTAATATTGAGGATGGTATATTTGAAGTTAAATCAACTGCTGGTGACACTCACTTAGGTGGTGAAGATTTTGATAACCGTATGGTGAACCACTTCCTTCAAGAATTTAAGAGAAAACACAAGAAGGATCCTGCTGACAACAAACGTGCATTACGCCGTCTTCGTACTGCTTGTGAACGTGCTAAACGTACACTTTCTTCTTCAACCCAAGCAAGTATTGAAATAGATGCTCTCTATGAAGGCATTGATTATTATACATCTATCACACGTGCAAGATTTGAAGAACTTTGTGCTGATCTATTCCGTGGGACTTTAGAGCCTGTTGAGAAAGCTCTTCGTGATGCTAAAATGGACAAGGCAACTGTTCATGAAATTGTCT
>ES69_All1
CCATCATATGTTGCCTTCACAGATTCTGAACGTCTCATTGGTGATTCTGCTAAAAATCAAGTAGCAATGAATCCTACCAACACTGTTTTTGATGCTAAGCGTCTCATTGGTCGAAAGTTTGATGATCCGGTTGTACAGGCAGACATGAAGCATTGGCCTTTTAATGTTGTAAGTGATGGAGGTAAACCAAAGCTTGAAGTTGAATTTAAGGGTGAGACAAAGTCATTCTTCCCAGAGGAAATATCATCTATGGTCTTGAATAAGATGAGAGAAACAGCCGAGGCATATTTAGGTGCTACTGTGAAGGATGCCGTTATCACCGTTCCTGCATATTTCAATGATTCCCAGCGTCAAGCTACTAAAGATGCAGGTACAATCTCTGGTCTCAATGTATTGCGCATAATCAATGAACCTACAGCTGCAGCCATTGCCTATGGCTTGGACAAAAAAGTTGGAGGAGAGCGCAATGTTCTCATTTTTGATCTTGGTGGTGGTACTTTTGATGTATCTATCCTTAATATTGAGGATGGTATATTTGAAGTTAAATCAACTGCTGGTGACACTCACTTAGGTGGTGAAGATTTTGATAACCGTATGGTGAACCACTTCCTTCAAGAATTTAAGAGAAAACACAAGAAGGATCCTGCTGACAACAAACGTGCATTACGCCGTCTTCGTACTGCTTGTGAACGTGCTAAACGTACACTTTCTTCTTCAACCCAAGCAAGTATTGAAATAGATGCTCTCTATGAAGGCATTGATTATTATACATCTATCACACGTGCAAGATTTGAAGAACTTTGTGCTGATCTATTCCGTGGGACTTTAGAGCCTGTTGAGAAAGCTCTTCGTGATGCTAAAATGGACAAGGCAACTGTTCATGAAATTGTCT
>ES50_All2
CCATCATATGTTGCCTTCACAGATTCTGAACGTCTCATTGGTGATTCTGCTAAAAATCAAGTAGCAATGAATCCTACCAACACTGTTTTTGATGCTAAGCGTCTGATTGGTCGAAAGTTTGATGATCCGGTTGTACAGGCAGACATGAAGCATTGGCCTTTTAATGTTGTAAGTGATGGCGGTAAACCAAAGCTTGAAGTTGAATTTAAGGGTGAGACAAAGTCATTCTTCCCAGAGGAAATATCATCTATGGTCTTGAATAAGATGAGAGAAACAGCCGAGGCATATTTAGGTGCTACTGTGAAGGATGCTGTTATCACCGTTCCTGCATATTTCAATGATTCCCAGCGTCAAGCTACTAAAGATGCAGGTACAATCTCTGGTCTCAATGTATTGCGCATAATCAATGAACCTACAGCTGCAGCCATTGCCTATGGCTTGGACAAAAAAGTTGGAGGAGAGCGCAATGTTCTCATTTTTGATCTTGGTGGTGGTACTTTTGATGTATCTATCCTTAATATTGAGGATGGTATATTTGAAGTTAAATCAACTGCTGGTGACACTCACTTAGGTGGTGAAGATTTTGATAACCGTATGGTGAACCACTTCCTTCAAGAATTTAAGAGAAAACACAAGAAGGATCCTGCTGACAACAAACGTGCATTACGCCGTCTTCGTACTGCTTGTGAACGTGCTAAACGTACACTTTCTTCTTCAACCCAAGCAAGTATTGAAATAGATGCTCTCTATGAAGGCATTGATTATTATACATCTATCACACGTGCAAGATTTGAAGAACTTTGTGCTGATCTATTCCGTGGGACTTTAGAGCCTGTTGAGAAAGCTCTTCGTGATGCTAAAATGGACAAGGCAACTGTTCATGAAATTGTCT
>ES50_All1
CCATCATATGTTGCCTTCACAGATTCTGAACGTCTCATTGGTGATTCTGCTAAAAATCAAGTAGCAATGAATCCTACCAACACTGTTTTTGATGCTAAGCGTCTGATTGGTCGAAAGTTTGATGATCCGGTTGTACAGGCAGACATGAAGCATTGGCCTTTTAATGTTGTAAGTGATGGCGGTAAACCAAAGCTTGAAGTTGAATTTAAGGGTGAGACAAAGTCATTCTTCCCAGAGGAAATATCATCTATGGTCTTGAATAAGATGAGAGAAACAGCCGAGGCATATTTAGGTGCTACTGTGAAGGATGCTGTTATCACCGTTCCTGCATATTTCAATGATTCCCAGCGTCAAGCTACTAAAGATGCAGGTACAATCTCTGGTCTCAATGTATTGCGCATAATCAATGAACCTACAGCTGCAGCCATTGCCTATGGCTTGGACAAAAAAGTTGGAGGAGAGCGCAATGTTCTCATTTTTGATCTTGGTGGTGGTACTTTTGATGTATCTATCCTTAATATTGAGGATGGTATATTTGAAGTTAAATCAACTGCTGGTGACACTCACTTAGGTGGTGAAGATTTTGATAACCGTATGGTGAACCACTTCCTTCAAGAATTTAAGAGAAAACACAAGAAGGATCCTGCTGACAACAAACGTGCATTACGCCGTCTTCGTACTGCTTGTGAACGTGCTAAACGTACACTTTCTTCTTCAACCCAAGCAAGTATTGAAATAGATGCTCTCTATGAAGGCATTGATTATTATACATCTATCACACGTGCAAGATTTGAAGAACTTTGTGCTGATCTATTCCGTGGGACTTTAGAGCCTGTTGAGAAAGCTCTTCGTGATGCTAAAATGGACAAGGCAACTGTTCATGAAATTGTCT
>ES75_All1
CCATCATATGTTGCCTTCACAGATTCTGAACGTCTCATTGGTGATTCTGCTAAAAATCAAGTAGCAATGAATCCTACCAACACTGTTTTTGATGCTAAGCGTCTGATTGGTCGAAAGTTTGATGATCCGGTTGTACAGGCAGACATGAAACATTGGCCTTTTAATGTTGTAAGTGATGGAGGTAAACCAAAGCTTGAAGTTGAATTTAAGGGTGAGACAAAGTCATTCTTCCCAGAGGAAATATCATCTATGGTCTTGAATAAGATGAGAGAAACAGCCGAGGCATATTTAGGTGCTACTGTGAAGGATGCCGTTATCACCGTTCCTGCATATTTCAATGATTCCCAGCGTCAAGCTACTAAAGATGCAGGTACAATCTCTGGTCTCAATGTATTGCGCATAATCAATGAACCTACAGCTGCAGCCATTGCCTATGGCTTGGACAAAAAAGTTGGAGGAGAGCGCAATGTTCTCATTTTTGATCTTGGTGGTGGTACTTTTGATGTATCTATCCTTAATATTGAGGATGGTATATTTGAAGTTAAATCAACTGCTGGTGACACTCACTTAGGTGGTGAAGATTTTGATAACCGTATGGTGAACCACTTCCTTCAAGAATTTAAGAGAAAACACAAGAAGGATCCTGCTGACAACAAACGTGCATTACGCCGTCTTCGTACTGCTTGTGAACGTGCTAAACGTACACTTTCTTCTTCAACCCAAGCAAGTATTGAAATAGATGCTCTCTATGAAGGCATTGATTATTATACATCTATCACACGTGCAAGATTTGAAGAACTTTGTGCTGATCTATTCCGTGGGACTTTAGAGCCTGTTGAGAAAGCTCTTCGTGATGCTAAAATGGACAAGGCAACTGTTCATGAAATTGTCT
>ES73_All1
CCATCATATGTTGCCTTCACAGATTCTGAACGTCTCATTGGTGATTCTGCTAAAAATCAAGTAGCAATGAATCCTACCAACACTGTTTTTGATGCTAAGCGTCTGATTGGTCGAAAGTTTGATGATCCGGTTGTACAGGCAGACATGAAGCATTGGCCTTTTAATGTTGTAAGTGATGGAGGTAAACCAAAGCTTGAAGTTGAATTTAAGGGTGAGACAAAGTCATTCTTCCCAGAGGAAATATCATCTATGGTCTTGAATAAGATGAGAGAAACAGCCGAGGCATATTTAGGTGCTACTGTGAAGGATGCCGTTATCACCGTTCCTGCATATTTCAATGATTCCCAGCGTCAAGCTACTAAAGATGCAGGTACAATCTCTGGTCTCAATGTATTGCGCATAATCAATGAACCTACAGCTGCAGCCATTGCCTATGGCTTGGACAAAAAAGTTGGAGGAGAGCGTAATGTTCTCATTTTTGATCTTGGTGGTGGTACTTTTGATGTATCTATCCTTAATATTGAGGATGGTATATTTGAAGTTAAATCAACTGCTGGTGACACTCACTTAGGTGGTGAAGATTTTGATAACCGTATGGTGAACCACTTCCTTCAAGAATTTAAGAGAAAACACAAGAAGGATCCTGCTGACAACAAACGTGCATTACGCCGTCTTCGTACTGCTTGTGAACGTGCTAAACGTACACTTTCTTCTTCAACCCAAGCAAGTATTGAAATAGATGCTCTCTATGAAGGCATTGATTATTATACATCTATCACACGTGCAAGATTTGAAGAACTTTGTGCTGATCTATTCCGTGGGACTTTAGAGCCTGTTGAGAAAGCTCTTCGTGATGCTAAAATGGACAAGGCAACTGTTCATGAAATTGTCT
>ES45_All1
CCATCATATGTTGCCTTCACAGATTCTGAACGTCTCATTGGTGATTCTGCTAAAAATCAAGTAGCAATGAATCCTACCAACACTGTTTTTGATGCTAAGCGTCTGATTGGTCGAAAGTTTGATGATCCGGTTGTACAGGCAGACATGAAGCATTGGCCTTTTAATGTTGTAAGTGATGGAGGTAAACCAAAGCTTGAAGTTGAATTTAAGGGTGAGACAAAGTCATTCTTCCCAGAGGAAATATCATCTATGGTCTTGAATAAGATGAGAGAAACAGCCGAGGCATATTTGGGTGCTACTGTGAAGGATGCCGTTATCACCGTTCCTGCATATTTCAATGATTCCCAGCGTCAAGCTACTAAAGATGCAGGTACAATCTCTGGTCTCAATGTATTGCGCATAATCAATGAACCTACAGCTGCAGCCATTGCCTATGGCTTGGACAAAAAAGTTGGAGGAGAGCGCAATGTTCTCATTTTTGATCTTGGTGGTGGTACTTTTGATGTATCTATCCTTAATATTGAGGATGGTATATTTGAAGTTAAATCAACTGCTGGTGACACTCACTTAGGTGGTGAAGATTTTGATAACCGTATGGTGAACCACTTCCTTCAAGAATTTAAGAGAAAACACAAGAAGGATCCTGCTGACAACAAACGTGCATTACGCCGTCTTCGTACTGCTTGTGAACGTGCTAAACGTACACTTTCTTCTTCAACCCAAGCAAGTATTGAAATAGATGCTCTCTATGAAGGCATTGATTATTATACATCTATCACACGTGCAAGATTTGAAGAACTTTGTGCTGATCTATTCCGTGGGACTTTAGAGCCTGTTGAGAAAGCTCTTCGTGATGCTAAAATGGACAAGGCAACTGTTCATGAAATTGTCT
>ES40_All1
CCATCATATGTTGCCTTCACAGATTCTGAACGTCTCATTGGTGATTCTGCTAAAAATCAAGTAGCAATGAATCCTACCAACACTGTTTTTGATGCTAAGCGTCTGATTGGTCGAAAGTTTGATGATCCGGTTGTACAGGCAGACATGAAGCATTGGCCTTTTAATGTTGTAAGTGATGGAGGTAAACCAAAGCTTGAAGTTGAATTTAAGGGTGAGACAAAGTCATTCTTCCCAGAGGAAATATCATCTATGGTCTTGAATAAGATGAGAGAAACAGCCGAGGCATATTTAGGTGCTACTGTGAAGGATGCCGTTATCACCGTTCCTGCATATTTCAATGATTCCCAACGTCAAGCTACTAAAGATGCAGGTACAATCTCTGGTCTCAATGTATTGCGCATAATCAATGAACCTACAGCTGCAGCCATTGCCTATGGCTTGGACAAAAAAGTTGGAGGAGAGCGCAATGTTCTCATTTTTGATCTTGGTGGTGGTACTTTTGATGTATCTATCCTTAATATTGAGGATGGTATATTTGAAGTTAAATCAACTGCTGGTGACACTCACTTAGGTGGTGAAGATTTTGATAACCGTATGGTGAACCACTTCCTTCAAGAATTTAAGAGAAAACACAAGAAGGATCCTGCTGACAACAAACGTGCATTACGCCGTCTTCGTACTGCTTGTGAACGTGCTAAACGTACACTTTCTTCTTCAACCCAAGCAAGTATTGAAATAGATGCTCTCTATGAAGGCATTGATTATTATACATCTATCACACGTGCAAGATTTGAAGAACTTTGTGCTGATCTATTCCGTGGGACTTTAGAGCCTGTTGAGAAAGCTCTTCGTGATGCTAAAATGGACAAGGCAACTGTTCATGAAATTGTCT
>ES99_All2
CCATCATATGTTGCCTTCACAGATTCTGAACGTCTCATTGGTGATTCTGCTAAAAATCAAGTAGCAATGAATCCTACCAACACTGTTTTTGATGCTAAGCGTCTGATTGGTCGAAAGTTTGATGATCCGGTTGTACAGGCAGACATGAAGCATTGGCCTTTTAATGTTGTAAGTGATGGAGGTAAACCAAAGCTTGAAGTTGAATTTAAGGGTGAGACAAAGTCATTCTTCCCAGAGGAAATATCATCTATGGTCTTGAATAAGATGAGAGAAACAGCCGAGGCATATTTAGGTGCTACTGTGAAGGATGCCGTTATCACCGTTCCTGCATATTTCAATGATTCCCAGCGTCAAGCTACTAAAGATGCAGGTACAATCTCTGGTCTCAATGTATTGCGCATAATCAATGAACCTACAGCTGCAGCCATTGCCTATGGCTTGGACAAAAAAGTTGGAGGAGAGCGCAATGTTCTCATTTTTGATCTTGGTGGTGGTACTTTTGATGTATCTATCCTTAATATTGAGGATGGTATATTTGAAGTTAAATCAACTGCTGGTGACACTCACTTAGGTGGTGAAGATTTTGATAACCGTATGGTGAACCACTTCCTTCAAGAATTTAAGAGAAAACACAAGAAGGATCCTGCTGACAACAAACGTGCATTACGCCGTCTTCGTACTGCTTGTGAACGTGCTAAACGTACACTTTCTTCTTCAACCCAAGCAAGTATTGAAATAGATGCTCTCTATGAAGGCATTGATTATTATACATCTATCACACGTGCAAGATTTGAAGAACTTTGTGCTGATCTATTCCGTGGGACTTTAGAGCCTGTTGAGAAAGCTCTTCGTGATGCTAAAATGGACAAGGCAACTGTTCATGAAATTGTCT
>ES99_All1
CCATCATATGTTGCCTTCACAGATTCTGAACGTCTCATTGGTGATTCTGCTAAAAATCAAGTAGCAATGAATCCTACCAACACTGTTTTTGATGCTAAGCGTCTGATTGGTCGAAAGTTTGATGATCCGGTTGTACAGGCAGACATGAAGCATTGGCCTTTTAATGTTGTAAGTGATGGAGGTAAACCAAAGCTTGAAGTTGAATTTAAGGGTGAGACAAAGTCATTCTTCCCAGAGGAAATATCATCTATGGTCTTGAATAAGATGAGAGAAACAGCCGAGGCATATTTAGGTGCTACTGTGAAGGATGCCGTTATCACCGTTCCTGCATATTTCAATGATTCCCAGCGTCAAGCTACTAAAGATGCAGGTACAATCTCTGGTCTCAATGTATTGCGCATAATCAATGAACCTACAGCTGCAGCCATTGCCTATGGCTTGGACAAAAAAGTTGGAGGAGAGCGCAATGTTCTCATTTTTGATCTTGGTGGTGGTACTTTTGATGTATCTATCCTTAATATTGAGGATGGTATATTTGAAGTTAAATCAACTGCTGGTGACACTCACTTAGGTGGTGAAGATTTTGATAACCGTATGGTGAACCACTTCCTTCAAGAATTTAAGAGAAAACACAAGAAGGATCCTGCTGACAACAAACGTGCATTACGCCGTCTTCGTACTGCTTGTGAACGTGCTAAACGTACACTTTCTTCTTCAACCCAAGCAAGTATTGAAATAGATGCTCTCTATGAAGGCATTGATTATTATACATCTATCACACGTGCAAGATTTGAAGAACTTTGTGCTGATCTATTCCGTGGGACTTTAGAGCCTGTTGAGAAAGCTCTTCGTGATGCTAAAATGGACAAGGCAACTGTTCATGAAATTGTCT
>ES75_All2
CCATCATATGTTGCCTTCACAGATTCTGAACGTCTCATTGGTGATTCTGCTAAAAATCAAGTAGCAATGAATCCTACCAACACTGTTTTTGATGCTAAGCGTCTGATTGGTCGAAAGTTTGATGATCCGGTTGTACAGGCAGACATGAAGCATTGGCCTTTTAATGTTGTAAGTGATGGAGGTAAACCAAAGCTTGAAGTTGAATTTAAGGGTGAGACAAAGTCATTCTTCCCAGAGGAAATATCATCTATGGTCTTGAATAAGATGAGAGAAACAGCCGAGGCATATTTAGGTGCTACTGTGAAGGATGCCGTTATCACCGTTCCTGCATATTTCAATGATTCCCAGCGTCAAGCTACTAAAGATGCAGGTACAATCTCTGGTCTCAATGTATTGCGCATAATCAATGAACCTACAGCTGCAGCCATTGCCTATGGCTTGGACAAAAAAGTTGGAGGAGAGCGCAATGTTCTCATTTTTGATCTTGGTGGTGGTACTTTTGATGTATCTATCCTTAATATTGAGGATGGTATATTTGAAGTTAAATCAACTGCTGGTGACACTCACTTAGGTGGTGAAGATTTTGATAACCGTATGGTGAACCACTTCCTTCAAGAATTTAAGAGAAAACACAAGAAGGATCCTGCTGACAACAAACGTGCATTACGCCGTCTTCGTACTGCTTGTGAACGTGCTAAACGTACACTTTCTTCTTCAACCCAAGCAAGTATTGAAATAGATGCTCTCTATGAAGGCATTGATTATTATACATCTATCACACGTGCAAGATTTGAAGAACTTTGTGCTGATCTATTCCGTGGGACTTTAGAGCCTGTTGAGAAAGCTCTTCGTGATGCTAAAATGGACAAGGCAACTGTTCATGAAATTGTCT
>ES56_All2
CCATCATATGTTGCCTTCACAGATTCTGAACGTCTCATTGGTGATTCTGCTAAAAATCAAGTAGCAATGAATCCTACCAACACTGTTTTTGATGCTAAGCGTCTGATTGGTCGAAAGTTTGATGATCCGGTTGTACAGGCAGACATGAAGCATTGGCCTTTTAATGTTGTAAGTGATGGAGGTAAACCAAAGCTTGAAGTTGAATTTAAGGGTGAGACAAAGTCATTCTTCCCAGAGGAAATATCATCTATGGTCTTGAATAAGATGAGAGAAACAGCCGAGGCATATTTAGGTGCTACTGTGAAGGATGCCGTTATCACCGTTCCTGCATATTTCAATGATTCCCAGCGTCAAGCTACTAAAGATGCAGGTACAATCTCTGGTCTCAATGTATTGCGCATAATCAATGAACCTACAGCTGCAGCCATTGCCTATGGCTTGGACAAAAAAGTTGGAGGAGAGCGCAATGTTCTCATTTTTGATCTTGGTGGTGGTACTTTTGATGTATCTATCCTTAATATTGAGGATGGTATATTTGAAGTTAAATCAACTGCTGGTGACACTCACTTAGGTGGTGAAGATTTTGATAACCGTATGGTGAACCACTTCCTTCAAGAATTTAAGAGAAAACACAAGAAGGATCCTGCTGACAACAAACGTGCATTACGCCGTCTTCGTACTGCTTGTGAACGTGCTAAACGTACACTTTCTTCTTCAACCCAAGCAAGTATTGAAATAGATGCTCTCTATGAAGGCATTGATTATTATACATCTATCACACGTGCAAGATTTGAAGAACTTTGTGCTGATCTATTCCGTGGGACTTTAGAGCCTGTTGAGAAAGCTCTTCGTGATGCTAAAATGGACAATGCAACTGTTCATGAAATTGTCT
>ES69_All2
CCATCATATGTTGCCTTCACAGATTCTGAACGTCTCATTGGTGATTCTGCTAAAAATCAAGTAGCAATGAATCCTACCAACACTGTTTTTGATGCTAAGCGTCTGATTGGTCGAAAGTTTGATGATCCGGTTGTACAGGCAGACATGAAGCATTGGCCTTTTAATGTTGTAAGTGATGGAGGTAAACCAAAGCTTGAAGTTGAATTTAAGGGTGAGACAAAGTCATTCTTCCCAGAGGAAATATCATCTATGGTCTTGAATAAGATGAGAGAAACAGCCGAGGCATATTTAGGTGCTACTGTGAAGGATGCCGTTATCACCGTTCCTGCATATTTCAATGATTCCCAGCGTCAAGCTACTAAAGATGCAGGTACAATCTCTGGTCTCAATGTATTGCGCATAATCAATGAACCTACAGCTGCAGCCATTGCCTATGGCTTGGACAAAAAAGTTGGAGGAGAGCGCAATGTTCTCATTTTTGATCTTGGTGGTGGTACTTTTGATGTATCTATCCTTAATATTGAGGATGGTATATTTGAAGTTAAATCAACTGCTGGTGACACTCACTTAGGTGGTGAAGATTTTGATAACCGTATGGTGAACCACTTCCTTCAAGAATTTAAGAGAAAACACAAGAAGGATCCTGCTGACAACAAACGTGCATTACGCCGTCTTCGTACTGCTTGTGAACGTGCTAAACGTACACTTTCTTCTTCAACCCAAGCAAGTATTGAAATAGATGCTCTCTATGAAGGCATTGATTATTATACATCTATCACACGTGCAAGATTTGAAGAACTTTGTGCTGATCTATTCCGTGGGACTTTAGAGCCTGTTGAGAAAGCTCTTCGTGATGCTAAAATGGACAAGGCAACTGTTCATGAAATTGTCT
>ES45_All2
CCATCATATGTTGCCTTCACAGATTCTGAACGTCTCATTGGTGATTCTGCTAAAAATCAAGTAGCAATGAATCCTACCAACACTGTTTTTGATGCTAAGCGTCTGATTGGTCGAAAGTTTGATGATCCGGTTGTACAGGCAGACATGAAGCATTGGCCTTTTAATGTTGTAAGTGATGGAGGTAAACCAAAGCTTGAAGTTGAATTTAAGGGTGAGACAAAGTCATTCTTCCCAGAGGAAATATCATCTATGGTCTTGAATAAGATGAGAGAAACAGCCGAGGCATATTTAGGTGCTACTGTGAAGGATGCCGTTATCACCGTTCCTGCATATTTCAATGATTCCCAGCGTCAAGCTACTAAAGATGCAGGTACAATCTCTGGTCTCAATGTATTGCGCATAATCAATGAACCTACAGCTGCAGCCATTGCCTATGGCTTGGACAAAAAAGTTGGAGGAGAGCGCAATGTTCTCATTTTTGATCTTGGTGGTGGTACTTTTGATGTATCTATCCTTAATATTGAGGATGGTATATTTGAAGTTAAATCAACTGCTGGTGACACTCACTTAGGTGGTGAAGATTTTGATAACCGTATGGTGAACCACTTCCTTCAAGAATTTAAGAGAAAACACAAGAAGGATCCTGCTGACAACAAACGTGCATTACGCCGTCTTCGTACTGCTTGTGAACGTGCTAAACGTACACTTTCTTCTTCAACCCAAGCAAGTATTGAAATAGATGCTCTCTATGAAGGCATTGATTATTATACATCTATCACACGTGCAAGATTTGAAGAACTTTGTGCTGATCTATTCCGTGGGACTTTAGAGCCTGTTGAGAAAGCTCTTCGTGATGCTAAAATGGACAAGGCAACTGTTCATGAAATTGTCT
>ES56_All1
CCATCATATGTTGCCTTCACAGATTCTGAACGTCTCATTGGTGATTCTGCTAAAAATCAAGTAGCAATGAATCCTACCAACACTGTTTTTGATGCTAAGCGTCTGATTGGTCGAAAGTTTGATGATCCGGTTGTACAGGCAGACATGAAGCATTGGCCTTTTAATGTTGTAAGTGATGGAGGTAAACCAAAGCTTGAAGTTGAATTTAAGGGTGAGACAAAGTCATTCTTCCCAGAGGAAATATCATCTATGGTCTTGAATAAGATGAGAGAAACAGCCGAGGCATATTTAGGTGCTACTGTGAAGGATGCCGTTATCACCGTTCCTGCATATTTCAATGATTCCCAGCGTCAAGCTACTAAAGATGCAGGTACAATCTCTGGTCTCAATGTATTGCGCATAATCAATGAACCTACAGCTGCAGCCATTGCCTATGGCTTGGACAAAAAAGTTGGAGGAGAGCGCAATGTTCTCATTTTTGATCTTGGTGGTGGTACTTTTGATGTATCTATCCTTAATATTGAGGATGGTATATTTGAAGTTAAATCAACTGCTGGTGACACTCACTTAGGTGGTGAAGATTTTGATAACCGTATGGTGAACCACTTCCTTCAAGAATTTAAGAGAAAACACAAGAAGGATCCTGCTGACAACAAACGTGCATTACGCCGTCTTCGTACTGCTTGTGAACGTGCTAAACGTACACTTTCTTCTTCAACCCAAGCAAGTATTGAAATAGATGCTCTCTATGAAGGCATTGATTATTATACATCTATCACACGTGCAAGATTTGAAGAACTTTGTGCTGATCTATTCCGTGGGACTTTAGAGCCTGTTGAGAAAGCTCTTCGTGATGCTAAAATGGACAAGGCAACTGTTCATGAAATTGTCT
>EC04All1
CCATCATATGTTGCCTTCACTGATTCTGAACGTCTCATTGGTGATTCTGCAAAAAATCAAGTAGCAATGAATCCTACCAACACCGTTTTTGATGCCAAGCGTCTGATTGGTCGAAAGTTTGATGATCCGATTGTACAGGCAGACATGAAGCATTGGCCTTTTGATGTTGTAAGTGACGGAGGTAAACCAAAGCTTAGTGTTGAATTTAAGGGTGAGACAAAGACATTCTTCCCAGAGGAAATATCATCTATGGTCTTGAATAAGATGAGAGAAACTGCTGAGGCATATTTAGGTGCTACTGTGAAGGATGCTGTTATCACCGTTCCTGCATATTTCAATGATTCCCAGCGTCAAGCTACTAAAGATGCAGGTACAATCTCTGGTCTCAATGTATTGCGCATAATCAATGAACCTACGGCTGCAGCCATTGCCTATGGCTTGGACAAAAAAGTTGGAGGAGAGCGCAATGTTCTCATTTTTGATCTTGGTGGTGGTACTTTTGATGTATCCATCCTTAATATTGAGGATGGCATATTTGAAGTTAAATCAACTGCTGGTGACACCCACTTAGGTGGTGAAGATTTTGATAATCGTATGGTGAACCACTTCCTTCAAGAATTTAAGAGAAAACACAAGAAAGATCCTGCTGACAACAAACGTGCTTTACGCCGTCTTCGTACTGCTTGTGAACGTGCTAAACGTACACTTTCTTCTTCAACACAAGCAAGTATTGAAATAGATGCTCTCTATGAGGGCATTGATTATTATACATCTATCACACGTGCAAGATTTGAAGAACTTTGTGCTGATCTATTCCGTGGGACTTTAGAGCCTGTTGAGAAAGCTCTTCGTGATGCTAAAATGGACAAGGCAACTGTACATGAAATTGTCT
>EC04All2
CCATCATATGTTGCCTTCACTGATTCTGAACGTCTCATTGGTGATTCTGCAAAAAATCAAGTAGCAATGAATCCTACCAACACCGTTTTTGATGCCAAGCGTCTGATTGGTCGAAAGTTTGATGATCCGATTGTACAGGCAGACATGAAGCATTGGCCTTTTGATGTTGTAAGTGACGGAGGTAAACCAAAGCTTAGTGTTGAATTTAAGGGTGAGACAAAGACATTCTTCCCAGAGGAAATATCATCTATGGTCTTGAATAAGATGAGAGAAACTGCTGAGGCATATTTAGGTGCTACTGTGAAGGATGCTGTTATCACCGTTCCTGCATATTTCAATGATTCCCAGCGTCAAGCTACTAAAGATGCAGGTACAATCTCTGGTCTCAATGTATTGCGCATAATCAATGAACCTACGGCTGCAGCCATTGCCTATGGCTTGGACAAAAAAGTTGGAGGAGAGCGCAATGTTCTCATTTTTGATCTTGGTGGTGGTACTTTTGATGTATCCATCCTTAATATTGAGGATGGCATATTTGAAGTTAAATCAACTGCTGGTGACACCCACTTAGGTGGTGAAGATTTTGATAATCGTATGGTGAACCACTTCCTTCAAGAATTTAAGAGAAAACACAAGAAAGATCCTGCTGACAACAAACGTGCTTTACGCCGTCTTCGTACTGCTTGTGAACGTGCTAAACGTACACTTTCTTCTTCAACACAAGCAAGTATTGAAATAGATGCTCTCTATGAGGGCATTGATTATTATACATCTATCACACGTGCAAGATTTGAAGAACTTTGTGCTGATCTATTCCGTGGGACTTTAGAGCCTGTTGAGAAAGCTCTTCGTGATGCTAAAATGGACAAGGCAACTGTACATGAAATTGTCT
>EC08All1
CCATCATATGTTGCCTTCACTGATTCTGAACGTCTCATTGGTGATTCTGCAAAAAATCAAGTAGCAATGAATCCTACCAACACCGTTTTTGATGCCAAGCGTCTGATTGGTCGAAAGTTTGATGATCCGATTGTACAGGCAGACATGAAGCATTGGCCTTTTGATGTTGTAAGTGACGGAGGTAAACCAAAGCTTAGTGTTGAATTTAAGGGTGAGACAAAGACATTCTTCCCAGAGGAAATATCATCTATGGTCTTGAATAAGATGAGAGAAACTGCTGAGGCATATTTAGGTGCTACTGTGAAGGATGCTGTTATCACCGTTCCTGCATATTTCAATGATTCCCAGCGTCAAGCTACTAAAGATGCAGGTACAATCTCTGGTCTCAATGTATTGCGCATAATCAATGAACCTACGGCTGCAGCCATTGCCTATGGCTTGGACAAAAAAGTTGGAGGAGAGCGCAATGTTCTCATTTTTGATCTTGGTGGTGGTACTTTTGATGTATCCATCCTTAATATTGAGGATGGCATATTTGAAGTTAAATCAACTGCTGGTGACACCCACTTAGGTGGTGAAGATTTTGATAATCGTATGGTGAACCACTTCCTTCAAGAATTTAAGAGAAAACACAAGAAAGATCCTGCTGACAACAAACGTGCTTTACGCCGTCTTCGTACTGCTTGTGAACGTGCTAAACGTACACTTTCTTCTTCAACACAAGCAAGTATTGAAATAGATGCTCTCTATGAGGGCATTGATTATTATACATCTATCACACGTGCAAGATTTGAAGAACTTTGTGCTGATCTATTCCGTGGGACTTTAGAGCCTGTTGAGAAAGCTCTTCGTGATGCTAAAATGGACAAGGCAACTGTACATGAAATTGTCT
>EC08all2
CCATCATATGTTGCCTTCACTGATTCTGAACGTCTCATTGGTGATTCTGCAAAAAATCAAGTAGCAATGAATCCTACCAACACCGTTTTTGATGCCAAGCGTCTGATTGGTCGAAAGTTTGATGATCCGATTGTACAGGCAGACATGAAGCATTGGCCTTTTGATGTTGTAAGTGACGGAGGTAAACCAAAGCTTAGTGTTGAATTTAAGGGTGAGACAAAGACATTCTTCCCAGAGGAAATATCATCTATGGTCTTGAATAAGATGAGAGAAACTGCTGAGGCATATTTAGGTGCTACTGTGAAGGATGCTGTTATCACCGTTCCTGCATATTTCAATGATTCCCAGCGTCAAGCTACTAAAGATGCAGGTACAATCTCTGGTCTCAATGTATTGCGCATAATCAATGAACCTACGGCTGCAGCCATTGCCTATGGCTTGGACAAAAAAGTTGGAGGAGAGCGCAATGTTCTCATTTTTGATCTTGGTGGTGGTACTTTTGATGTATCCATCCTTAATATTGAGGATGGCATATTTGAAGTTAAATCAACTGCTGGTGACACCCACTTAGGTGGTGAAGATTTTGATAATCGTATGGTGAACCACTTCCTTCAAGAATTTAAGAGAAAACACAAGAAAGATCCTGCTGACAACAAACGTGCTTTACGCCGTCTTCGTACTGCTTGTGAACGTGCTAAACGTACACTTTCTTCTTCAACACAAGCAAGTATTGAAATAGATGCTCTCTATGAGGGCATTGATTATTATACATCTATCACACGTGCAAGATTTGAAGAACTTTGTGCTGATCTATTCCGTGGGACTTTAGAGCCTGTTGAGAAAGCTCTTCGTGATGCTAAAATGGACAAGGCAACTGTACATGAAATTGTCT
>EC09All1
CCATCATATGTTGCCTTCACTGATTCTGAACGTCTCATTGGTGATTCTGCAAAAAATCAAGTAGCAATGAATCCTACCAACACCGTTTTTGATGCCAAGCGTCTGATTGGTCGAAAGTTTGATGATCCGATTGTACAGGCAGACATGAAGCATTGGCCTTTTGATGTTGTAAGTGACGGAGGTAAACCAAAGCTTAGTGTTGAATTTAAGGGTGAGACAAAGACATTCTTCCCAGAGGAAATATCATCTATGGTCTTGAATAAGATGAGAGAAACTGCTGAGGCATATTTAGGTGCTACTGTGAAGGATGCTGTTATCACCGTTCCTGCATATTTCAATGATTCCCAGCGTCAAGCTACTAAAGATGCAGGTACAATCTCTGGTCTCAATGTATTGCGCATAATCAATGAACCTACGGCTGCAGCCATTGCCTATGGCTTGGACAAAAAAGTTGGAGGAGAGCGCAATGTTCTCATTTTTGATCTTGGTGGTGGTACTTTTGATGTATCCATCCTTAATATTGAGGATGGCATATTTGAAGTTAAATCAACTGCTGGTGACACCCACTTAGGTGGTGAAGATTTTGATAATCGTATGGTGAACCACTTCCTTCAAGAATTTAAGAGAAAACACAAGAAAGATCCTGCTGACAACAAACGTGCTTTACGCCGTCTTCGTACTGCTTGTGAACGTGCTAAACGTACACTTTCTTCTTCAACACAAGCAAGTATTGAAATAGATGCTCTCTATGAGGGCATTGATTATTATACATCTATCACACGTGCAAGATTTGAAGAACTTTGTGCTGATCTATTCCGTGGGACTTTAGAGCCTGTTGAGAAAGCTCTTCGTGATGCTAAAATGGACAAGGCAACTGTACATGAAATTGTCT
>EC09All2
CCATCATATGTTGCCTTCACTGATTCTGAACGTCTCACTGGTGATTCTGCAAAAAATCAAGTAGCAATGAATCCTACCAACACCGTTTTTGATGCCAAGCGTCTGATTGGTCGAAAGTTTGATGATCCGATTGTACAGGCAGACATGAAGCATTGGCCTTTTGATGTTGTAAGTGACGGAGGTAAACCAAAGCTTAGTGTTGAATTTAAGGGTGAGACAAAGACATTCTTCCCAGAGGAAATATCATCTATGGTCTTGAATAAGATGAGAGAAACTGCTGAGGCATATTTAGGTGCTACTGTGAAGGATGCTGTTATCACCGTTCCTGCATATTTCAATGATTCCCAGCGTCAAGCTACTAAAGATGCAGGTACAATCTCTGGTCTCAATGTATTGCGCATAATCAATGAACCTACGGCTGCAGCCATTGCCTATGGCTTGGACAAAAAAGTTGGAGGAGAGCGCAATGTTCTCATTTTTGATCTTGGTGGTGGTACTTTTGATGTATCCATCCTTAATATTGAGGATGGCATATTTGAAGTTAAATCAACTGCTGGTGACACCCACTTAGGTGGTGAAGATTTTGATAATCGTATGGTGAACCACTTCCTTCAAGAATTTAAGAGAAAACACAAGAAAGATCCTGCTGACAACAAACGTGCTTTACGCCGTCTTCGTACTGCTTGTGAACGTGCTAAACGTACACTTTCTTCTTCAACACAAGCAAGTATTGAAATAGATGCTCTCTATGAGGGCATTGATTATTATACATCTATCACACGTGCAAGATTTGAAGAACTTTGTGCTGATCTATTCCGTGGGACTTTAGAGCCTGTTGAGAAAGCTCTTCGTGATGCTAAAATGGACAAGGCAACTGTACATGAAATTGTCT
>EC11All1
CCATCATATGTTGCCTTCACTGATTCTGAACGTCTCATTGGTGATTCTGCAAAAAATCAAGTAGCAATGAATCCTACCAACACCGTTTTTGATGCCAAGCGTCTGATTGGTCGAAAGTTTGATGATCCGATTGTACAGGCAGACATGAAGCATTGGCCTTTTGATGTTGTAAGTGACGGAGGTAAACCAAAGCTTAGTGTTGAATTTAAGGGTGAGACAAAGACATTCTTCCCAGAGGAAATATCATCTATGGTCTTGAATAAGATGAGAGAAACTGCTGAGGCATATTTAGGTGCTACTGTGAAGGATGCTGTTATCACCGTTCCTGCATATTTCAATGATTCCCAGCGTCAAGCTACTAAAGATGCAGGTACAATCTCTGGTCTCAATGTATTGCGCATAATCAATGAACCTACGGCTGCAGCCATTGCCTATGGCTTGGACAAAAAAGTTGGAGGAGAGCGCAATGTTCTCATTTTTGATCTTGGTGGTGGTACTTTTGATGTATCCATCCTTAATATTGAGGATGGCATATTTGAAGTTAAATCAACTGCTGGTGACACCCACTTAGGTGGTGAAGATTTTGATAATCGTATGGTGAACCACTTCCTTCAAGAATTTAAGAGAAAACACAAGAAAGATCCTGCTGACAACAAACGTGCTTTACGCCGTCTTCGTACTGCTTGTGAACGTGCTAAACGTACACTTTCTTCTTCAACACAAGCAAGTATTGAAATAGATGCTCTCTATGAGGGCATTGATTATTATACATCTATCACACGTGCAAGATTTGAAGAACTTTGTGCTGATCTATTCCGTGGGACTTTAGAGCCTGTTGAGAAAGCTCTTCGTGATGCTAAAATGGACAAGGCAACTGTACATGAAATTGTCT
>EC11All2
CCATCATATGTTGCCTTCACTGATTCTGAACGTCTCATTGGTGATTCTGCAAAAAATCAAGTAGCAATGAATCCTACCAACACCGTTTTTGATGCCAAGCGTCTGATTGGTCGAAAGTTTGATGATCCGATTGTACAGGCAGACATGAAGCATTGGCCTTTTGATGTTGTAAGTGACGGAGGTAAACCAAAGCTTAGTGTTGAATTTAAGGGTGAGACAAAGACATTCTTCCCAGAGGAAATATCATCTATGGTCTTGAATAAGATGAGAGAAACTGCTGAGGCATATTTAGGTGCTACTGTGAAGGATGCTGTTATCACCGTTCCTGCATATTTCAATGATTCCCAGCGTCAAGCTACTAAAGATGCAGGTACAATCTCTGGTCTCAATGTATTGCGCATAATCAATGAACCTACGGCTGCAGCCATTGCCTATGGCTTGGACAAAAAAGTTGGAGGAGAGCGCAATGTTCTCATTTTTGATCTTGGTGGTGGTACTTTTGATGTATCCATCCTTAATATTGAGGATGGCATATTTGAAGTTAAATCAACTGCTGGTGACACCCACTTAGGTGGTGAAGATTTTGATAATCGTATGGTGAACCACTTCCTTCAAGAATTTAAGAGAAAACACAAGAAAGATCCTGCTGACAACAAACGTGCTTTACGCCGTCTTCGTACTGCTTGTGAACGTGCTAAACGTACACTTTCTTCTTCAACACAAGCAAGTATTGAAATAGATGCTCTCTATGAGGGCATTGATTATTATACATCTATCACACGTGCAAGATTTGAAGAACTTTGTGCTGATCTATTCCGTGGGACTTTAGAGCCTGTTGAGAAAGCTCTTCGTGATGCTAAAATGGACAAGGCAACTGTACATGAAATTGTCT
>EC12All1
CCATCATATGTTGCCTTCACTGATTCTGAACGTCTCATTGGTGATTCTGCAAAAAATCAAGTAGCAATGAATCCTACCAACACCGTTTTTGATGCCAAGCGTCTGATTGGTCGAAAGTTTGATGATCCGATTGTACAGGCAGACATGAAGCATTGGCCTTTTGATGTTGTAAGTGACGGAGGTAAACCAAAGCTTAGTGTTGAATTTAAGGGTGAGACAAAGACATTCTTCCCAGAGGAAATATCATCTATGGTCTTGAATAAGATGAGAGAAACTGCTGAGGCATATTTAGGTGCTACTGTGAAGGATGCTGTTATCACCGTTCCTGCATATTTCAATGATTCCCAGCGTCAAGCTACTAAAGATGCAGGTACAATCTCTGGTCTCAATGTATTGCGCATAATCAATGAACCTACGGCTGCAGCCATTGCCTATGGCTTGGACAAAAAAGTTGGAGGAGAGCGCAATGTTCTCATTTTTGATCTTGGTGGTGGTACTTTTGATGTATCCATCCTTAATATTGAGGATGGCATATTTGAAGTTAAATCAACTGCTGGTGACACCCACTTAGGTGGTGAAGATTTTGATAATCGTATGGTGAACCACTTCCTTCAAGAATTTAAGAGAAAACACAAGAAAGATCCTGCTGACAACAAACGTGCTTTACGCCGTCTTCGTACTGCTTGTGAACGTGCTAAACGTACACTTTCTTCTTCAACACAAGCAAGTATTGAAATAGATGCTCTCTATGAGGGCATTGATTATTATACATCTATCACACGTGCAAGATTTGAAGAACTTTGTGCTGATCTATTCCGTGGGACTTTAGAGCCTGTTGAGAAAGCTCTTCGTGATGCTAAAATGGACAAGGCAACTGTACATGAAATTGTCT
>EC12All2
CCATCATATGTTGCCTTCACTGATTCTGAACGTCTCATTGGTGATTCTGCAAAAAATCAAGTAGCAATGAATCCTACCAACACCGTTTTTGATGCCAAGCGTCTGATTGGTCGAAAGTTTGATGATCCGATTGTACAGGCAGACATGAAGCATTGGCCTTTTGATGTTGTAAGTGACGGAGGTAAACCAAAGCTTAGTGTTGAATTTAAGGGTGAGACAAAGACATTCTTCCCAGAGGAAATATCATCTATGGTCTTGAATAAGATGAGAGAAACTGCTGAGGCATATTTAGGTGCTACTGTGAAGGATGCTGTTATCACCGTTCCTGCATATTTCAATGATTCCCAGCGTCAAGCTACTAAAGATGCAGGTACAATCTCTGGTCTCAATGTATTGCGCATAATCAATGAACCTACGGCTGCAGCCATTGCCTATGGCTTGGACAAAAAAGTTGGAGGAGAGCGCAATGTTCTCATTTTTGATCTTGGTGGTGGTACTTTTGATGTATCCATCCTTAATATTGAGGATGGCATATTTGAAGTTAAATCAACTGCTGGTGACACCCACTTAGGTGGTGAAGATTTTGATAATCGTATGGTGAACCACTTCCTTCAAGAATTTAAGAGAAAACACAAGAAAGATCCTGCTGACAACAAACGTGCTTTACGCCGTCTTCGTACTGCTTGTGAACGTGCTAAACGTACACTTTCTTCTTCAACACAAGCAAGTATTGAAATAGATGCTCTCTATGAGGGCATTGATTATTATACATCTATCACACGTGCAAGATTTGAAGAACTTTGTGCTGATCTATTCCGTGGGACTTTAGAGCCTGTTGAGAAAGCTCTTCGTGATGCTAAAATGGACAAGGCAACTGTACATGAAATTGTCT
>EC16All1
CCATCATATGTTGCCTTCACTGATTCTGAACGTCTCATTGGTGATTCTGCAAAAAATCAAGTAGCAATGAATCCTACCAACACCGTTTTTGATGCCAAGCGTCTGATTGGTCGAAAGTTTGATGATCCGATTGTACAGGCAGACATGAAGCATTGGCCTTTTGATGTTGTAAGTGACGGAGGTAAACCAAAGCTTAGTGTTGAATTTAAGGGTGAGACAAAGACATTCTTCCCAGAGGAAATATCATCTATGGTCTTGAATAAGATGAGAGAAACTGCTGAGGCATATTTAGGTGCTACTGTGAAGGATGCTGTTATCACCGTTCCTGCATATTTCAATGATTCCCAGCGTCAAGCTACTAAAGATGCAGGTACAATCTCTGGTCTCAATGTATTGCGCATAATCAATGAACCTACGGCTGCAGCCATTGCCTATGGCTTGGACAAAAAAGTTGGAGGAGAGCGCAATGTTCTCATTTTTGATCTTGGTGGTGGTACTTTTGATGTATCCATCCTTAATATTGAGGATGGCATATTTGAAGTTAAATCAACTGCTGGTGACACCCACTTAGGTGGTGAAGATTTTGATAATCGTATGGTGAACCACTTCCTTCAAGAATTTAAGAGAAAACACAAGAAAGATCCTGCTGACAACAAACGTGCTTTACGCCGTCTTCGTACTGCTTGTGAACGTGCTAAACGTACACTTTCTTCTTCAACACAAGCAAGTATTGAAATAGATGCTCTCTATGAGGGCATTGATTATTATACATCTATCACACGTGCAAGATTTGAAGAACTTTGTGCTGATCTATTCCGTGGGACTTTAGAGCCTGTTGAGAAAGCTCTTCGTGATGCTAAAATGGACAAGGCAACTGTACATGAAATTGTCT
>EC16All2
CCATCATATGTTGCCTTCACTGATTCTGAACGTCTCATTGGTGATTCTGCAAAAAATCAAGTAGCAATGAATCCTACCAACACCGTTTTTGATGCCAAGCGTCTGATTGGTCGAAAGTTTGATGATCCGATTGTACAGGCAGACATGAAGCATTGGCCTTTTGATGTTGTAAGTGACGGAGGTAAACCAAAGCTTAGTGTTGAATTTAAGGGTGAGACAAAGACATTCTTCCCAGAGGAAATATCATCTATGGTCTTGAATAAGATGAGAGAAACTGCTGAGGCATATTTAGGTGCTACTGTGAAGGATGCTGTTATCACCGTTCCTGCATATTTCAATGATTCCCAGCGTCAAGCTACTAAAGATGCAGGTACAATCTCTGGTCTCAATGTATTGCGCATAATCAATGAACCTACGGCTGCAGCCATTGCCTATGGCTTGGACAAAAAAGTTGGAGGAGAGCGCAATGTTCTCATTTTTGATCTTGGTGGTGGTACTTTTGATGTATCCATCCTTAATATTGAGGATGGCATATTTGAAGTTAAATCAACTGCTGGTGACACCCACTTAGGTGGTGAAGATTTTGATAATCGTATGGTGAACCACTTCCTTCAAGAATTTAAGAGAAAACACAAGAAAGATCCTGCTGACAACAAACGTGCTTTACGCCGTCTTCGTACTGCTTGTGAACGTGCTAAACGTACACTTTCTTCTTCAACACAAGCAAGTATTGAAATAGATGCTCTCTATGAGGGCATTGATTATTATACATCTATCACACGTGCAAGATTTGAAGAACTTTGTGCTGATCTATTCCGTGGGACTTTAGAGCCTGTTGAGAAAGCTCTTCGTGATGCTAAAATGGACAAGGCAACTGTACATGAAATTGTCT
>EC17All1
CCATCATATGTTGCCTTCACTGATTCTGAACGTCTCATTGGTGATTCTGCAAAAAATCAAGTAGCAATGAATCCTACCAACACCGTTTTTGATGCCAAGCGTCTGATTGGTCGAAAGTTTGATGATCCGATTGTACAGGCAGACATGAAGCATTGGCCTTTTGATGTTGTAAGTGACGGAGGTAAACCAAAGCTTAGTGTTGAATTTAAGGGTGAGACAAAGACATTCTTCCCAGAGGAAATATCATCTATGGTCTTGAATAAGATGAGAGAAACTGCTGAGGCATATTTAGGTGCTACTGTGAAGGATGCTGTTATCACCGTTCCTGCATATTTCAATGATTCCCAGCGTCAAGCTACTAAAGATGCAGGTACAATCTCTGGTCTCAATGTATTGCGCATAATCAATGAACCTACGGCTGCAGCCATTGCCTATGGCTTGGACAAAAAAGTTGGAGGAGAGCGCAATGTTCTCATTTTTGATCTTGGTGGTGGTACTTTTGATGTATCCATCCTTAATATTGAGGATGGCATATTTGAAGTTAAATCAACTGCTGGTGACACCCACTTAGGTGGTGAAGATTTTGATAATCGTATGGTGAACCACTTCCTTCAAGAATTTAAGAGAAAACACAAGAAAGATCCTGCTGACAACAAACGTGCTTTACGCCGTCTTCGTACTGCTTGTGAACGTGCTAAACGTACACTTTCTTCTTCAACACAAGCAAGTATTGAAATAGATGCTCTCTATGAGGGCATTGATTATTATACATCTATCACACGTGCAAGATTTGAAGAACTTTGTGCTGATCTATTCCGTGGGACTTTAGAGCCTGTTGAGAAAGCTCTTCGTGATGCTAAAATGGACAAGGCAACTGTACATGAAATTGTCT
>EC17All2
CCATCATATGTTGCCTTCACTGATTCTGAACGTCTCATTGGTGATTCTGCAAAAAATCAAGTAGCAATGAATCCTACCAACACCGTTTTTGATGCCAAGCGTCTGATTGGTCGAAAGTTTGATGATCCGATTGTACAGGCAGACATGAAGCATTGGCCTTTTGATGTTGTAAGTGACGGAGGTAAACCAAAGCTTAGTGTTGAATTTAAGGGTGAGACAAAGACATTCTTCCCAGAGGAAATATCATCTATGGTCTTGAATAAGATGAGAGAAACTGCTGAGGCATATTTAGGTGCTACTGTGAAGGATGCTGTTATCACCGTTCCTGCATATTTCAATGATTCCCAGCGTCAAGCTACTAAAGATGCAGGTACAATCTCTGGTCTCAATGTATTGCGCATAATCAATGAACCTACGGCTGCAGCCATTGCCTATGGCTTGGACAAAAAAGTTGGAGGAGAGCGCAATGTTCTCATTTTTGATCTTGGTGGTGGTACTTTTGATGTATCCATCCTTAATATTGAGGATGGCATATTTGAAGTTAAATCAACTGCTGGTGACACCCACTTAGGTGGTGAAGATTTTGATAATCGTATGGTGAACCACTTCCTTCAAGAATTTAAGAGAAAACACAAGAAAGATCCTGCTGACAACAAACGTGCTTTACGCCGTCTTCGTACTGCTTGTGAACGTGCTAAACGTACACTTTCTTCTTCAACACAAGCAAGTATTGAAATAGATGCTCTCTATGAGGGCATTGATTATTATACATCTATCACACGTGCAAGATTTGAAGAACTTTGTGCTGATCTATTCCGTGGGACTTTAGAGCCTGTTGAGAAAGCTCTTCGTGATGCTAAAATGGACAAGGCAACTGTACATGAAATTGTCT
>EC19All1
CCATCATATGTTGCCTTCACTGATTCTGAACGTCTCATTGGTGATTCTGCAAAAAATCAAGTAGCAATGAATCCTACCAACACCGTTTTTGATGCCAAGCGTCTGATTGGTCGAAAGTTTGATGATCCGATTGTACAGGCAGACATGAAGCATTGGCCTTTTGATGTTGTAAGTGACGGAGGTAAACCAAAGCTTAGTGTTGAATTTAAGGGTGAGACAAAGACATTCTTCCCAGAGGAAATATCATCTATGGTCTTGAATAAGATGAGAGAAACTGCTGAGGCATATTTAGGTGCTACTGTGAAGGATGCTGTTATCACCGTTCCTGCATATTTCAATGATTCCCAGCGTCAAGCTACTAAAGATGCAGGTACAATCTCTGGTCTCAATGTATTGCGCATAATCAATGAACCTACAGCTGCAGCCATTGCCTATGGCTTGGACAAAAAAGTTGGAGGAGAGCGCAATGTTCTCATTTTTGATCTTGGTGGTGGTACTTTTGATGTATCCATCCTTAATATTGAGGATGGCATATTTGAAGTTAAATCAACTGCTGGTGACACCCACTTAGGTGGTGAAGATTTTGATAATCGTATGGTGAACCACTTCCTTCAAGAATTTAAGAGAAAACACAAGAAAGATCCTGCTGACAACAAACGTGCTTTACGCCGTCTTCGTACTGCTTGTGAACGTGCTAAACGTACACTTTCTTCTTCAACACAAGCAAGTATTGAAATAGATGCTCTCTATGAGGGCATTGATTATTATACATCTATCACACGTGCAAGATTTGAAGAACTTTGTGCTGATCTATTCCGTGGGACTTTAGAGCCTGTTGAGAAAGCTCTTCGTGATGCTAAAATGGACAAGGCAACTGTACATGAAATTGTCT
>EC19All2
CCATCATATGTTGCCTTCACTGATTCTGAACGTCTCATTGGTGATTCTGCAAAAAATCAAGTAGCAATGAATCCTACCAACACCGTTTTTGATGCCAAGCGTCTGATTGGTCGAAAGTTTGATGATCCGATTGTACAGGCAGACATGAAGCATTGGCCTTTTGATGTTGTAAGTGACGGAGGTAAACCAAAGCTTAGTGTTGAATTTAAGGGTGAGACAAAGACATTCTTCCCAGAGGAAATATCATCTATGGTCTTGAATAAGATGAGAGAAACTGCTGAGGCATATTTAGGTGCTACTGTGAAGGATGCTGTTATCACCGTTCCTGCATATTTCAATGATTCCCAGCGTCAAGCTACTAAAGATGCAGGTACAATCTCTGGTCTCAATGTATTGCGCATAATCAATGAACCTACGGCTGCAGCCATTGCCTATGGCTTGGACAAAAAAGTTGGAGGAGAGCGCAATGTTCTCATTTTTGATCTTGGTGGTGGTACTTTTGATGTATCCATCCTTAATATTGAGGATGGCATATTTGAAGTTAAATCAACTGCTGGTGACACCCACTTAGGTGGTGAAGATTTTGATAATCGTATGGTGAACCACTTCCTTCAAGAATTTAAGAGAAAACACAAGAAAGATCCTGCTGACAACAAACGTGCTTTACGCCGTCTTCGTACTGCTTGTGAACGTGCTAAACGTACACTTTCTTCTTCAACACAAGCAAGTATTGAAATAGATGCTCTCTATGAGGGCATTGATTATTATACATCTATCACACGTGCAAGATTTGAAGAACTTTGTGCTGATCTATTCCGTGGGACTTTAGAGCCTGTTGAGAAAGCTCTTCGTGATGCTAAAATGGACAAGGCAACTGTACATGAAATTGTCT
>EC22All
CCATCATATGTTGCCTTCACTGATTCTGAACGTCTCATTGGTGATTCTGCAAAAAATCAAGTAGCAATGAATCCTACCAACACCGTTTTTGATGCCAAGCGTCTGATTGGTCGAAAGTTTGATGATCCGATTGTACAGGCAGACATGAAGCATTGGCCTTTTGATGTTGTAAGTGACGGAGGTAAACCAAAGCTTAGTGTTGAATTTAAGGGTGAGACAAAGACATTCTTCCCAGAGGAAATATCATCTATGGTCTTGAATAAGATGAGAGAAACTGCTGAGGCATATTTAGGTGCTACTGTGAAGGATGCTGTTATCACCGTTCCTGCATATTTCAATGATTCCCAGCGTCAAGCTACTAAAGATGCAGGTACAATCTCTGGTCTCAATGTATTGCGCATAATCAATGAACCTACGGCTGCAGCCATTGCCTATGGCTTGGACAAAAAAGTTGGAGGAGAGCGCAATGTTCTCATTTTTGATCTTGGTGGTGGTACTTTTGATGTATCCATCCTTAATATTGAGGATGGCATATTTGAAGTTAAATCAACTGCTGGTGACACCCACTTAGGTGGTGAAGATTTTGATAATCGTATGGTGAACCACTTCCTTCAAGAATTTAAGAGAAAACACAAGAAAGATCCTGCTGACAACAAACGTGCTTTACGCCGTCTTCGTACTGCTTGTGAACGTGCTAAACGTACACTTTCTTCTTCAACACAAGCAAGTATTGAAATAGATGCTCTCTATGAGGGCATTGATTATTATACATCTATCACACGTGCAAGATTTGAAGAACTTTGTGCTGATCTATTCCGTGGGACTTTAGAGCCTGTTGAGAAAGCTCTTCGTGATGCTAAAATGGACAAGGCAACTGTACATGAAATTGTCT
>EC22All1
CCATCATATGTTGCCTTCACTGATTCTGAACGTCTCATTGGTGATTCTGCAAAAAATCAAGTAGCAATGAATCCTACCAACACCGTTTTTGATGCCAAGCGTCTGATTGGTCGAAAGTTTGATGATCCGATTGTACAGGCAGACATGAAGCATTGGCCTTTTGATGTTGTAAGTGACGGAGGTAAACCAAAGCTTAGTGTTGAATTTAAGGGTGAGACAAAGACATTCTTCCCAGAGGAAATATCATCTATGGTCTTGAATAAGATGAGAGAAACTGCTGAGGCATATTTAGGTGCTACTGTGAAGGATGCTGTTATCACCGTTCCTGCATATTTCAATGATTCCCAGCGTCAAGCTACTAAAGATGCAGGTACAATCTCTGGTCTCAATGTATTGCGCATAATCAATGAACCTACGGCTGCAGCCATTGCCTATGGCTTGGACAAAAAAGTTGGAGGAGAGCGCAATGTTCTCATTTTTGATCTTGGTGGTGGTACTTTTGATGTATCCATCCTTAATATTGAGGATGGCATATTTGAAGTTAAATCAACTGCTGGTGACACCCACTTAGGTGGTGAAGATTTTGATAATCGTATGGTGAACCACTTCCTTCAAGAATTTAAGAGAAAACACAAGAAAGATCCTGCTGACAACAAACGTGCTTTACGCCGTCTTCGTACTGCTTGTGAACGTGCTAAACGTACACTTTCTTCTTCAACACAAGCAAGTATTGAAATAGATGCTCTCTATGAGGGCATTGATTATTATACATCTATCACACGTGCAAGATTTGAAGAACTTTGTGCTGATCTATTCCGTGGGACTTTAGAGCCTGTTGAGAAAGCTCTTCGTGATGCTAAAATGGACAAGGCAACTGTACATGAAATTGTCT
>EC23All1
CCATCATATGTTGCCTTCACTGATTCTGAACGTCTCATTGGTGATTCTGCAAAAAATCAAGTAGCAATGAATCCTACCAACACCGTTTTTGATGCCAAGCGTCTGATTGGTCGAAAGTTTGATGATCCGATTGTACAGGCAGACATGAAGCATTGGCCTTTTGATGTTGTAAGTGACGGAGGTAAACCAAAGCTTAGTGTTGAATTTAAGGGTGAGACAAAGACATTCTTCCCAGAGGAAATATCATCTATGGTCTTGAATAAGATGAGAGAAACTGCTGAGGCATATTTAGGTGCTACTGTGAAGGATGCTGTTATCACCGTTCCTGCATATTTCAATGATTCCCAGCGTCAAGCTACTAAAGATGCAGGTACAATCTCTGGTCTCAATGTATTGCGCATAATCAATGAACCTACGGCTGCAGCCATTGCCTATGGCTTGGACAAAAAAGTTGGAGGAGAGCGCAATGTTCTCATTTTTGATCTTGGTGGTGGTACTTTTGATGTATCCATCCTTAATATTGAGGATGGCATATTTGAAGTTAAATCAACTGCTGGTGACACCCACTTAGGTGGTGAAGATTTTGATAATCGTATGGTGAACCACTTCCTTCAAGAATTTAAGAGAAAACACAAGAAAGATCCTGCTGACAACAAACGTGCTTTACGCCGTCTTCGTACTGCTTGTGAACGTGCTAAACGTACACTTTCTTCTTCAACACAAGCAAGTATTGAAATAGATGCTCTCTATGAGGGCATTGATTATTATACATCTATCACACGTGCAAGATTTGAAGAACTTTGTGCTGATCTATTCCGTGGGACTTTAGAGCCTGTTGAGAAAGCTCTTCGTGATGCTAAAATGGACAAGGCAACTGTACATGAAATTGTCT
>EC23All2
CCATCATATGTTGCCTTCACTGATTCTGAACGTCTCATTGGTGATTCTGCAAAAAATCAAGTAGCAATGAATCCTACCAACACCGTTTTTGATGCCAAGCGTCTGATTGGTCGAAAGTTTGATGATCCGATTGTACAGGCAGACATGAAGCATTGGCCTTTTGATGTTGTAAGTGACGGAGGTAAACCAAAGCTTAGTGTTGAATTTAAGGGTGAGACAAAGACATTCTTCCCAGAGGAAATATCATCTATGGTCTTGAATAAGATGAGAGAAACTGCTGAGGCATATTTAGGTGCTACTGTGAAGGATGCTGTTATCACCGTTCCTGCATATTTCAATGATTCCCAGCGTCAAGCTACTAAAGATGCAGGTACAATCTCTGGTCTCAATGTATTGCGCATAATCAATGAACCTACGGCTGCAGCCATTGCCTATGGCTTGGACAAAAAAGTTGGAGGAGAGCGCAATGTTCTCATTTTTGATCTTGGTGGTGGTACTTTTGATGTATCCATCCTTAATATTGAGGATGGCATATTTGAAGTTAAATCAACTGCTGGTGACACCCACTTAGGTGGTGAAGATTTTGATAATCGTATGGTGAACCACTTCCTTCAAGAATTTAAGAGAAAACACAAGAAAGATCCTGCTGACAACAAACGTGCTTTACGCCGTCTTCGTACTGCTTGTGAACGTGCTAAACGTACACTTTCTTCTTCAACACAAGCAAGTATTGAAATAGATGCTCTCTATGAGGGCATTGATTATTATACATCTATCACACGTGCAAGATTTGAAGAACTTTGTGCTGATCTATTCCGTGGGACTTTAGAGCCTGTTGAGAAAGCTCTTCGTGATGCTAAAATGGACAAGGCAACTGTACATGAAATTGTCT
>EC24All1
CCATCATATGTTGCCTTCACTGATTCTGAACGTCTCATTGGTGATTCTGCAAAAAATCAAGTAGCAATGAATCCTACCAACACCGTTTTTGATGCCAAGCGTCTGATTGGTCGAAAGTTTGATGATCCGATTGTACAGGCAGACATGAAGCATTGGCCTTTTGATGTTGTAAGTGACGGAGGTAAACCAAAGCTTAGTGTTGAATTTAAGGGTGAGACAAAGACATTCTTCCCAGAGGAAATATCATCTATGGTCTTGAATAAGATGAGAGAAACTGCTGAGGCATATTTAGGTGCTACTGTGAAGGATGCTGTTATCACCGTTCCTGCATATTTCAATGATTCCCAGCGTCAAGCTACTAAAGATGCAGGTACAATCTCTGGTCTCAATGTATTGCGCATAATCAATGAACCTACGGCTGCAGCCATTGCCTATGGCTTGGACAAAAAAGTTGGAGGAGAGCGCAATGTTCTCATTTTTGATCTTGGTGGTGGTACTTTTGATGTATCCATCCTTAATATTGAGGATGGCATATTTGAAGTTAAATCAACTGCTGGTGACACCCACTTAGGTGGTGAAGATTTTGATAATCGTATGGTGAACCACTTCCTTCAAGAATTTAAGAGAAAACACAAGAAAGATCCTGCTGACAACAAACGTGCTTTACGCCGTCTTCGTACTGCTTGTGAACGTGCTAAACGTACACTTTCTTCTTCAACACAAGCAAGTATTGAAATAGATGCTCTCTATGAGGGCATTGATTATTATACATCTATCACACGTGCAAGATTTGAAGAACTTTGTGCTGATCTATTCCGTGGGACTTTAGAGCCTGTTGAGAAAGCTCTTCGTGATGCTAAAATGGACAAGGCAACTGTACATGAAATTGTCT
>EC24All2
CCATCATATGTTGCCTTCACTGATTCTGAACGTCTCATTGGTGATTCTGCAAAAAATCAAGTAGCAATGAATCCTACCAACACCGTTTTTGATGCCAAGCGTCTGATTGGTCGAAAGTTTGATGATCCGATTGTACAGGCAGACATGAAGCATTGGCCTTTTGATGTTGTAAGTGACGGAGGTAAACCAAAGCTTAGTGTTGAATTTAAGGGTGAGACAAAGACATTCTTCCCAGAGGAAATATCATCTATGGTCTTGAATAAGATGAGAGAAACTGCTGAGGCATATTTAGGTGCTACTGTGAAGGATGCTGTTATCACCGTTCCTGCATATTTCAATGATTCCCAGCGTCAAGCTACTAAAGATGCAGGTACAATCTCTGGTCTCAATGTATTGCGCATAATCAATGAACCTACGGCTGCAGCCATTGCCTATGGCTTGGACAAAAAAGTTGGAGGAGAGCGCAATGTTCTCATTTTTGATCTTGGTGGTGGTACTTTTGATGTATCCATCCTTAATATTGAGGATGGCATATTTGAAGTTAAATCAACTGCTGGTGACACCCACTTAGGTGGTGAAGATTTTGATAATCGTATGGTGAACCACTTCCTTCAAGAATTTAAGAGAAAACACAAGAAAGATCCTGCTGACAACAAACGTGCTTTACGCCGTCTTCGTACTGCTTGTGAACGTGCTAAACGTACACTTTCTTCTTCAACACAAGCAAGTATTGAAATAGATGCTCTCTATGAGGGCATTGATTATTATACATCTATCACACGTGCAAGATTTGAAGAACTTTGTGCTGATCTATTCCGTGGGACTTTAGAGCCTGTTGAGAAAGCTCTTCGTGATGCTAAAATGGACAAGGCAACTGTACATGAAATTGTCT
>EC25All1
CCATCATATGTTGCCTTCACTGATTCTGAACGTCTCATTGGTGATTCTGCAAAAAATCAAGTAGCAATGAATCCTACCAACACCGTTTTTGATGCCAAGCGTCTGATTGGTCGAAAGTTTGATGATCCGATTGTACAGGCAGACATGAAGCATTGGCCTTTTGATGTTGTAAGTGACGGAGGTAAACCAAAGCTTAGTGTTGAATTTAAGGGTGAGACAAAGACATTCTTCCCAGAGGAAATATCATCTATGGTCTTGAATAAGATGAGAGAAACTGCTGAGGCATATTTAGGTGCTACTGTGAAGGATGCTGTTATCACCGTTCCTGCATATTTCAATGATTCCCAGCGTCAAGCTACTAAAGATGCAGGTACAATCTCTGGTCTCAATGTATTGCGCATAATCAATGAACCTACGGCTGCAGCCATTGCCTATGGCTTGGACAAAAAAGTTGGAGGAGAGCGCAATGTTCTCATTTTTGATCTTGGTGGTGGTACTTTTGATGTATCCATCCTTAATATTGAGGATGGCATATTTGAAGTTAAATCAACTGCTGGTGACACCCACTTAGGTGGTGAAGATTTTGATAATCGTATGGTGAACCACTTCCTTCAAGAATTTAAGAGAAAACACAAGAAAGATCCTGCTGACAACAAACGTGCTTTACGCCGTCTTCGTACTGCTTGTGAACGTGCTAAACGTACACTTTCTTCTTCAACACAAGCAAGTATTGAAATAGATGCTCTCTATGAGGGCATTGATTATTATACATCTATCACACGTGCAAGATTTGAAGAACTTTGTGCTGATCTATTCCGTGGGACTTTAGAGCCTGTTGAGAAAGCTCTTCGTGATGCTAAAATGGACAAGGCAACTGTACATGAAATTGTCT
>EC25all2
CCATCATATGTTGCCTTCACTGATTCTGAACGTCTCATTGGTGATTCTGCAAAAAATCAAGTAGCAATGAATCCTACCAACACCGTTTTTGATGCCAAGCGTCTGATTGGTCGAAAGTTTGATGATCCGATTGTACAGGCAGACATGAAGCATTGGCCTTTTGATGTTGTAAGTGACGGAGGTAAACCAAAGCTTAGTGTTGAATTTAAGGGTGAGACAAAGACATTCTTCCCAGAGGAAATATCATCTATGGTCTTGAATAAGATGAGAGAAACTGCTGAGGCATATTTAGGTGCTACTGTGAAGGATGCTGTTATCACCGTTCCTGCATATTTCAATGATTCCCAGCGTCAAGCTACTAAAGATGCAGGTACAATCTCTGGTCTCAATGTATTGCGCATAATCAATGAACCTACGGCTGCAGCCATTGCCTATGGCTTGGACAAAAAAGTTGGAGGAGAGCGCAATGTTCTCATTTTTGATCTTGGTGGTGGTACTTTTGATGTATCCATCCTTAATATTGAGGATGGCATATTTGAAGTTAAATCAACTGCTGGTGACACCCACTTAGGTGGTGAAGATTTTGATAATCGTATGGTGAACCACTTCCTTCAAGAATTTAAGAGAAAACACAAGAAAGATCCTGCTGACAACAAACGTGCTTTACGCCGTCTTCGTACTGCTTGTGAACGTGCTAAACGTACACTTTCTTCTTCAACACAAGCAAGTATTGAAATAGATGCTCTCTATGAGGGCATTGATTATTATACATCTATCACACGTGCAAGATTTGAAGAACTTTGTGCTGATCTATTCCGTGGGACTTTAGAGCCTGTTGAGAAAGCTCTTCGTGATGCTAAAATGGACAAGGCAACTGTACATGAAATTGTCT
>EC26All1
CCATCATATGTTGCCTTCACTGATTCTGAACGTCTCATTGGTGATTCTGCAAAAAATCAAGTAGCAATGAATCCTACCAACACCGTTTTTGATGCCAAGCGTCTGATTGGTCGAAAGTTTGATGATCCGATTGTACAGGCAGACATGAAGCATTGGCCTTTTGATGTTGTAAGTGACGGAGGTAAACCAAAGCTTAGTGTTGAATTTAAGGGTGAGACAAAGACATTCTTCCCAGAGGAAATATCATCTATGGTCTTGAATAAGATGAGAGAAACTGCTGAGGCATATTTAGGTGCTACTGTGAAGGATGCTGTTATCACCGTTCCTGCATATTTCAATGATTCCCAGCGTCAAGCTACTAAAGATGCAGGTACAATCTCTGGTCTCAATGTATTGCGCATAATCAATGAACCTACGGCTGCAGCCATTGCCTATGGCTTGGACAAAAAAGTTGGAGGAGAGCGCAATGTTCTCATTTTTGATCTTGGTGGTGGTACTTTTGATGTATCCATCCTTAATATTGAGGATGGCATATTTGAAGTTAAATCAACTGCTGGTGACACCCACTTAGGTGGTGAAGATTTTGATAATCGTATGGTGAACCACTTCCTTCAAGAATTTAAGAGAAAACACAAGAAAGATCCTGCTGACAACAAACGTGCTTTACGCCGTCTTCGTACTGCTTGTGAACGTGCTAAACGTACACTTTCTTCTTCAACACAAGCAAGTATTGAAATAGATGCTCTCTATGAGGGCATTGATTATTATACATCTATCACACGTGCAAGATTTGAAGAACTTTGTGCTGATCTATTCCGTGGGACTTTAGAGCCTGTTGAGAAAGCTCTTCGTGATGCTAAAATGGACAAGGCAACTGTACATGAAATTGTCT
>EC26All2
CCATCATATGTTGCCTTCACTGATTCTGAACGTCTCATTGGTGATTCTGCAAAAAATCAAGTAGCAATGAATCCTACCAACACCGTTTTTGATGCCAAGCGTCTGATTGGTCGAAAGTTTGATGATCCGATTGTACAGGCAGACATGAAGCATTGGCCTTTTGATGTTGTAAGTGACGGAGGTAAACCAAAGCTTAGTGTTGAATTTAAGGGTGAGACAAAGACATTCTTCCCAGAGGAAATATCATCTATGGTCTTGAATAAGATGAGAGAAACTGCTGAGGCATATTTAGGTGCTACTGTGAAGGATGCTGTTATCACCGTTCCTGCATATTTCAATGATTCCCAGCGTCAAGCTACTAAAGATGCAGGTACAATCTCTGGTCTCAATGTATTGCGCATAATCAATGAACCTACGGCTGCAGCCATTGCCTATGGCTTGGACAAAAAAGTTGGAGGAGAGCGCAATGTTCTCATTTTTGATCTTGGTGGTGGTACTTTTGATGTATCCATCCTTAATATTGAGGATGGCATATTTGAAGTTAAATCAACTGCTGGTGACACCCACTTAGGTGGTGAAGATTTTGATAATCGTATGGTGAACCACTTCCTTCAAGAATTTAAGAGAAAACACAAGAAAGATCCTGCTGACAACAAACGTGCTTTACGCCGTCTTCGTACTGCTTGTGAACGTGCTAAACGTACACTTTCTTCTTCAACACAAGCAAGTATTGAAATAGATGCTCTCTATGAGGGCATTGATTATTATACATCTATCACACGTGCAAGATTTGAAGAACTTTGTGCTGATCTATTCCGTGGGACTTTAGAGCCTGTTGAGAAAGCTCTTCGTGATGCTAAAATGGACAAGGCAACTGTACATGAAATTGTCT
