# Supplementary material for: Divergent ecological histories of two sister Antarctic krill species led to contrasted patterns of genetic diversity in their heat‐shock protein (hsp70) arsenal
Source: Ecol Evol. 2016 Feb 9;6(5):1555–75. doi: 10.1002/ece3.1989 (PMC4775515; doi:10.1002/ece3.1989)
Supplement: Supplementary file 4 — Data S3. Sequence alignment of Hsp70B for the two krill species. [file ECE3-6-1555-s004.txt]

>EC08All1
TTGCAAATGACCAGGGTAACCGTACAACACCTTCATATGTAGCATTCACCGATACAGAGCGTCTCATTGGAGATGCTGCTAAAAATCAAGTAGCCATGAATCCTTGTAACACCGTATTTGATGCCAAACGTCTTATTGGCAGAAAGTTTGAAGACCCAATTGTTCAAGCAGATATGAAACATTGGCCATTTGATGTTATTGATGATGGTGGTGGAAAACCAAAGCTACAGGTAGAATTCAAGGGCGAGAAAAAGAATTTCTTCCCTGAAGAAATCTCATCCATGGTCTTAAACAAGATGAGGGATACTGCCGAGGCATATTTGGGATCTACAGTGAAGGATGCTGTAATCACAGTTCCTGCTTATTTCAATGATTCTCAGCGTCAAGCAACAAAAGATGCAGGTACAATTTCTGGACTTAATGTGCTGCGTATCATTAATGAACCTACTGCTGCAGCCATTGCCTATGGCTTAGACAAGAAAGTTGGTGGAGAACGCAATGTTCTTATCTTCGATCTTGGTGGTGGTACTTTTGATGTTTCTATCCTTACCATTGAGGATGGAATCTTTGAAGTAAAATCAACTGCTGGTGACACTCACTTGGGAGGTGAAGATTTTGATAATCGTATGGTAAACCACTTCCTGCAAGAGTTCAAGCGTAAGTACAAGAAGGATCCCCAAGACAACAAACGTGCACTTCGCCGTCTTCGTACTGCCTGTGAACGTGCTAAGCGTACTCTTTCCTCTTCTACTCAAGCTAGCATTGAAATTGATTCACTCTATGAAGGTATTGATTTCTATACTTCAATCACTCGTGCAAGATTTGAGGAGCTCTGTGCTGATCTCTTCAGGGGTACTCTAGAACCAGTTGAGAAGTCTCTTCGTGATGCCA
>EC04All1
TTGCAAATGACCAGGGTAACCGTACAACACCTTCATATGTAGCATTCACCGATACAGAGCGTCTCATTGGAGATGCTGCTAAAAATCAAGTAGCCATGAATCCTTGTAACACCGTATTTGATGCCAAACGTCTTATTGGCAGAAAGTTTGAAGACCCAATTGTTCAAGCAGATATGAAACATTGGCCATTTGATGTTATTGATGATGGTGGTGGAAAACCAAAGCTACAGGTAGAATTCAAGGGCGAGAAAAAGAATTTCTTCCCTGAAGAAATCTCATCCATGGTCTTAAACAAGATGAGGGATACTGCCGAGGCATATTTGGGATCTACAGTGAAGGATGCTGTAATCACAGTTCCTGCTTATTTCAATGATTCTCAGCGTCAAGCAACAAAAGATGCAGGTACAATTTCTGGACTTAATGTGCTGCGTATCATTAATGAACCTACTGCTGCAGCCATTGCCTATGGCTTAGACAAGAAAGTTGGTGGAGAACGCAATGTTCTTATCTTCGATCTTGGTGGTGGTACTTTTGATGTTTCTATCCTTACCATTGAGGATGGAATCTTTGAAGTAAAATCAACTGCTGGTGACACTCACTTGGGAGGTGAAGATTTTGATAATCGTATGGTAAACCACTTCCTGCAAGAGTTCAAGCGTAAGTACAAGAAGGATCCCCAAGACAACAAACGTGCACTTCGCCGTCTTCGTACTGCCTGTGAACGTGCTAAGCGTACTCTTTCCTCTTCTACTCAAGCTAGCATTGAAATTGATTCACTCTATGAAGGTATTGATTTCTATACTTCAATCACTCGTGCAAGATTTGAGGAGCTCTGTGCTGATCTCTTCAGGGGTACTCTAGAACCAGTTGAGAAGTCTCTTCGTGATGCCA
>EC04All2
TTGCAAATGACCAGGGTAACCGTACAACACCTTCATATGTAGCATTCACCGATACAGAGCGTCTCATTGGAGATGCTGCTAAAAATCAAGTAGCCATGAATCCTTGTAACACCGTATTTGATGCCAAACGTCTTATTGGCAGAAAGTTTGAAGACCCAATTGTTCAAGCAGATATGAAACATTGGCCATTTGATGTTATTGATGATGGTGGTGGAAAACCAAAGCTACAGGTAGAATTCAAGGGCGAGAAAAAGAATTTCTTCCCTGAAGAAATCTCATCCATGGTCTTAAACAAGATGAGGGATACTGCCGAGGCATATTTGGGATCTACAGTGAAGGATGCTGTAATCACAGTTCCTGCTTATTTCAATGATTCTCAGCGTCAAGCAACAAAAGATGCAGGTACAATTTCTGGACTTAATGTGCTGCGTATCATTAATGAACCTACTGCTGCAGCCATTGCCTATGGCTTAGACAAGAAAGTTGGTGGAGAACGCAATGTTCTTATCTTCGATCTTGGTGGTGGTACTTTTGATGTTTCTATCCTTACCATTGAGGATGGAATCTTTGAAGTAAAATCAACTGCTGGTGACACTCACTTGGGAGGTGAAGATTTTGATAATCGTATGGTAAACCACTTCCTGCAAGAGTTCAAGCGTAAGTACAAGAAGGATCCCCAAGACAACAAACGTGCACTTCGCCGTCTTCGTACTGCCTGTGAACGTGCTAAGCGTACTCTTTCCTCTTCTACTCAAGCTAGCATTGAAATTGATTCACTCTATGAAGGTATTGATTTCTATACTTCAATCACTCGTGCAAGATTTGAGGAGCTCTGTGCTGATCTCTTCAGGGGTACTCTAGAACCAGTTGAGAAGTCTCTTCGTGATGCCA
>EC07All1
TTGCAAATGACCAGGGTAACCGTACAACACCTTCATATGTAGCATTCACCGATACAGAGCGTCTCATTGGAGATGCTGCTAAAAATCAAGTAGCCATGAATCCTTGTAACACCGTATTTGATGCCAAACGTCTTATTGGCAGAAAGTTTGAAGACCCAATTGTTCAAGCAGATATGAAACATTGGCCATTTGATGTTATTGATGATGGTGGTGGAAAACCAAAGCTACAGGTAGAATTCAAGGGCGAGAAAAAGAATTTCTTCCCTGAAGAAATCTCATCCATGGTCTTAAACAAGATGAGGGATACTGCCGAGGCATATTTGGGATCTACAGTGAAGGATGCTGTAATCACAGTTCCTGCTTATTTCAATGATTCTCAGCGTCAAGCAACAAAAGATGCAGGTACAATTTCTGGACTTAATGTGCTGCGTATCATTAATGAACCTACTGCTGCAGCCATTGCCTATGGCTTAGACAAGAAAGTTGGTGGAGAACGCAATGTTCTTATCTTCGATCTTGGTGGTGGTACTTTTGATGTTTCTATCCTTACCATTGAGGATGGAATCTTTGAAGTAAAATCAACTGCTGGTGACACTCACTTGGGAGGTGAAGATTTTGATAATCGTATGGTAAACCACTTCCTGCAAGAGTTCAAGCGTAAGTACAAGAAGGATCCCCAAGACAACAAACGTGCACTTCGCCGTCTTCGTACTGCCTGTGAACGTGCTAAGCGTACTCTTTCCTCTTCTACTCAAGCTAGCATTGAAATTGATTCACTCTATGAAGGTATTGATTTCTATACTTCAATCACTCGTGCAAGATTTGAGGAGCTCTGTGCTGATCTCTTCAGGGGTACTCTAGAACCAGTTGAGAAGTCTCTTCGTGATGCCA
>EC07All2
TTGCAAATGACCAGGGTAACCGTACAACACCTTCATATGTAGCATTCACCGATACAGAGCGTCTCATTGGAGATGCTGCTAAAAATCAAGTAGCCATGAATCCTTGTAACACCGTATTTGATGCCAAACGTCTTATTGGCAGAAAGTTTGAAGACCCAATTGTTCAAGCAGATATGAAACATTGGCCATTTGATGTTATTGATGATGGTGGTGGAAAACCAAAGCTACAGGTAGAATTCAAGGGCGAGAAAAAGAATTTCTTCCCTGAAGAAATCTCATCCATGGTCTTAAACAAGATGAGGGATACTGCCGAGGCATATTTGGGATCTACAGTGAAGGATGCTGTAATCACAGTTCCTGCTTATTTCAATGATTCTCAGCGTCAAGCAACAAAAGATGCAGGTACAATTTCTGGACTTAATGTGCTGCGTATCATTAATGAACCTACTGCTGCAGCCATTGCCTATGGCTTAGACAAGAAAGTTGGTGGAGAACGCAATGTTCTTATCTTCGATCTTGGTGGTGGTACTTTTGATGTTTCTATCCTTACCATTGAGGATGGAATCTTTGAAGTAAAATCAACTGCTGGTGACACTCACTTGGGAGGTGAAGATTTTGATAATCGTATGGTAAACCACTTCCTGCAAGAGTTCAAGCGTAAGTACAAGAAGGATCCCCAAGACAACAAACGTGCACTTCGCCGTCTTCGTACTGCCTGTGAACGTGCTAAGCGTACTCTTTCCTCTTCTACTCAAGCTAGCATTGAAATTGATTCACTCTATGAAGGTATTGATTTCTATACTTCAATCACTCGTGCAAGATTTGAGGAGCTCTGTGCTGATCTCTTCAGGGGTACTCTAGAACCAGTTGAGAAGTCTCTTCGTGATGCCA
>EC08All2
TTGCAAATGACCAGGGTAACCGTACAACACCTTCATATGTAGCATTCACCGATACAGAGCGTCTCATTGGAGATGCTGCTAAAAATCAAGTAGCCATGAATCCTTGTAACACCGTATTTGATGCCAAACGTCTTATTGGCAGAAAGTTTGAAGACCCAATTGTTCAAGCAGATATGAAACATTGGCCATTTGATGTTATTGATGATGGTGGTGGAAAACCAAAGCTACAGGTAGAATTCAAGGGCGAGAAAAAGAATTTCTTCCCTGAAGAAATCTCATCCATGGTCTTAAACAAGATGAGGGATACTGCCGAGGCATATTTGGGATCTACAGTGAAGGATGCTGTAATCACAGTTCCTGCTTATTTCAATGATTCTCAGCGTCAAGCAACAAAAGATGCAGGTACAATTTCTGGACTTAATGTGCTGCGTATCATTAATGAACCTACTGCTGCAGCCATTGCCTATGGCTTAGACAAGAAAGTTGGTGGAGAACGCAATGTTCTTATCTTCGATCTTGGTGGTGGTACTTTTGATGTTTCTATCCTTACCATTGAGGATGGAATCTTTGAAGTAAAATCAACTGCTGGTGACACTCACTTGGGAGGTGAAGATTTTGATAATCGTATGGTAAACCACTTCCTGCAAGAGTTCAAGCGCAAGTACAAGAAGGATCCCCAAGACAACAAACGTGCACTTCGCCGTCTTCGTACTGCCTGTGAACGTGCTAAGCGTACTCTTTCCTCTTCTACTCAAGCTAGCATTGAAATTGATTCACTCTATGAAGGTATTGATTTCTATACTTCAATCACTCGTGCAAGATTTGAGGAGCTCTGTGCTGATCTCTTCAGGGGTACTCTAGAACCAGTTGAGAAGTCTCTTCGTGATGCCA
>EC09All1
TTGCAAATGACCAGGGTAACCGTACAACACCTTCATATGTAGCATTCACCGATACAGAGCGTCTCATTGGAGATGCTGCTAAAAATCAAGTAGCCATGAATCCTTGTAACACCGTATTTGATGCCAAACGTCTTATTGGCAGAAAGTTTGAAGACCCAATTGTTCAAGCAGATATGAAACATTGGCCATTTGATGTTATTGATGATGGTGGTGGAAAACCAAAGCTACAGGTAGAATTCAAGGGCGAGAAAAAGAATTTCTTCCCTGAAGAAATCTCATCCATGGTCTTAAACAAGATGAGGGATACTGCCGAGGCCTATTTGGGATCTACAGTGAAGGATGCTGTAATCACAGTTCCTGCTTATTTCAATGATTCTCAGCGTCAAGCAACAAAAGATGCAGGTACAATTTCTGGACTTAATGTGCTGCGTATCATTAATGAACCTACTGCTGCAGCCATTGCCTATGGCTTAGACAAGAAAGTTGGTGGAGAACGCAATGTTCTTATCTTCGATCTTGGTGGTGGTACTTTTGATGTTTCTATCCTTACCATTGAGGATGGAATCTTTGAAGTAAAATCAACTGCTGGTGACACTCACTTGGGAGGTGAAGATTTTGATAATCGTATGGTAAACCACTTCCTGCAAGAGTTCAAGCGTAAGTACAAGAAGGATCCCCAAGACAACAAACGTGCACTTCGCCGTCTTCGTACTGCCTGTGAACGTGCTAAGCGTACTCTTTCCTCTTCTACTCAAGCTAGCATTGAAATTGATTCACTCTATGAAGGTATTGATTTCTATACTTCAATCACTCGTGCAAGATTTGAGGAGCTCTGTGCTGATCTCTTCAGGGGTACTCTAGAACCAGTTGAGAAGTCTCTTCGTGATGCCA
>EC09All2
TTGCAAATGACCAGGGTAACCGTACAACACCTTCATATGTAGCATTCACCGATACAGAGCGTCTCATTGGAGATGCTGCTAAAAATCAAGTAGCCATGAATCCTTGTAACACCGTATTTGATGCCAAACGTCTTATTGGCAGAAAGTTTGAAGACCCAATTGTTCAAGCAGATATGAAACATTGGCCATTTGATGTTATTGATGATGGTGGTGGAAAACCAAAGCTACAGGTAGAATTCAAGGGCGAGAAAAAGAATTTCTTCCCTGAAGAAATCTCATCCATGGTCTTAAACAAGATGAGGGATACTGCCGAGGCATATTTGGGATCTACAGTGAAGGATGCTGTAATCACAGTTCCTGCTTATTTCAATGATTCTCAGCGTCAAGCAACAAAAGATGCAGGTACAATTTCTGGACTTAATGTGCTGCGTATCATTAATGAACCTACTGCTGCAGCCATTGCCTATGGCTTAGACAAGAAAGTTGGTGGAGAACGCAATGTTCTTATCTTCGATCTTGGTGGTGGTACTTTTGATGTTTCTATCCTTACCATTGAGGATGGAATCTTTGAAGTAAAATCAACTGCTGGTGACACTCACTTGGGAGGTGAAGATTTTGATAATCGTATGGTAAACCACTTCCTGCAAGAGTTCAAGCGTAAGTACAAGAAGGATCCCCAAGACAACAAACGTGCACTTCGCCGTCTTCGTACTGCCTGTGAACGTGCTAAGCGTACTCTTTCCTCTTCTACTCAAGCTAGCATTGAAATTGATTCACTCTATGAAGGTATTGATTTCTATACTTCAATCACTCGTGCAAGATTTGAGGAGCTCTGTGCTGATCTCTTCAGGGGTACTCTAGAACCAGTTGAGAAGTCTCTTCGTGATGCCA
>EC14All1
TTGCAAATGACCAGGGTAACCGTACAACACCTTCATATGTAGCATTCACCGATACAGAGCGTCTCATTGGAGATGCTGCTAAAAATCAAGTAGCCATGAATCCTTGTAACACCGTATTTGATGCCAAACGTCTTATTGGCAGAAAGTTTGAAGACCCAATTGTTCAAGCAGATATGAAACATTGGCCATTTGATGTTATTGATGATGGTGGTGGAAAACCAAAGCTACAGGTAGAATTCAAGGGCGAGAAAAAGAATTTCTTCCCTGAAGAAATCTCATCCATGGTCTTAAACAAGATGAGGGATACTGCCGAGGCATATTTGGGATCTACAGTGAAGGATGCTGTAATCACAGTTCCTGCTTATTTCAATGATTCTCAGCGTCAAGCAACAAAAGATGCAGGTACAATTTCTGGACTTAATGTGCTGCGTATCATTAATGAACCTACTGCTGCAGCCATTGCCTATGGCTTAGACAAGAAAGTTGGTGGAGAACGCAATGTTCTTATCTTCGATCTTGGTGGTGGTACTTTTGATGTTTCTATCCTTACCATTGAGGATGGAATCTTTGAAGTAAAATCAACTGCTGGTGACACTCACTTGGGAGGTGAAGATTTTGATAATCGTATGGTAAACCACTTCCTGCAAGAGTTCAAGCGTAAGTACAAGAAGGATCCCCAAGACAACAAACGTGCACTTCGCCGTCTTCGTACTGCCTGTGAACGTGCTAAGCGTACTCTTTCCTCTTCTACTCAAGCTAGCATTGAAATTGATTCACTCTATGAAGGTATTGATTTCTATACTTCAATCACTCGTGCAAGATTTGAGGAGCTCTGTGCTGATCTCTTCAGGGGTACTCTAGAACCAGTTGAGAAGTCTCTTCGTGATGCCA
>EC14All2
TTGCAAATGACCAGGGTAACCGTACAACACCTTCATATGTAGCATTCACCGATACAGAGCGTCTCATTGGAGATGCTGCTAAAAATCAAGTAGCCATGAATCCTTGTAACACCGTATTTGATGCCAAACGTCTTATTGGCAGAAAGTTTGAAGACCCAATTGTTCAAGCAGATATGAAACATTGGCCATTTGATGTTATTGATGATGGTGGTGGAAAACCAAAGCTACAGGTAGAATTCAAGGGCGAGAAAAAGAATTTCTTCCCTGAAGAAATCTCATCCATGGTCTTAAACAAGATGAGGGATACTGCCGAGGCATATTTGGGATCTACAGTGAAGGATGCTGTAATCACAGTTCCTGCTTATTTCAATGATTCTCAGCGTCAAGCAACAAAAGATGCAGGTACAATTTCTGGACTTAATGTGCTGCGTATCATTAATGAACCTACTGCTGCAGCCATTGCCTATGGCTTAGACAAGAAAGTTGGTGGAGAACGCAATGTTCTTATCTTCGATCTTGGTGGTGGTACTTTTGATGTTTCTATCCTTACCATTGAGGATGGAATCTTTGAAGTAAAATCAACTGCTGGTGACACTCACTTGGGAGGTGAAGATTTTGATAATCGTATGGTAAACCACTTCCTGCAAGAGTTCAAGCGTAAGTACAAGAAGGATCCCCAAGACAACAAACGTGCACTTCGCCGTCTTCGTACTGCCTGTGAACGTGCTAAGCGTACTCTTTCCTCTTCTACTCAAGCTAGCATTGAAATTGATTCACTCTATGAAGGTATTGATTTCTATACTTCAATCACTCGTGCAAGATTTGAGGAGCTCTGTGCTGATCTCTTCAGGGGTACTCTAGAACCAGTTGAGAAGTCTCTTCGTGATGCCA
>EC15All1
TTGCAAATGACCAGGGTAACCGTACAACACCTTCATATGTAGCATTCACCGATACAGAGCGTCTCATTGGAGATGCTGCTAAAAATCAAGTAGCCATGAATCCTTGTAACACCGTATTTGATGCCAAACGTCTTATTGGCAGAAAGTTTGAAGACCCAATTGTTCAAGCAGATATGAAACATTGGCCATTTGATGTTATTGATGATGGTGGTGGAAAACCAAAGCTACAGGTAGAATTCAAGGGCGAGAAAAAGAATTTCTTCCCTGAAGAAATCTCATCCATGGTCTTAAACAAGATGAGGGATACTGCCGAGGCATATTTGGGATCTACAGTGAAGGATGCTGTAATCACAGTTCCTGCTTATTTCAATGATTCTCAGCGTCAAGCAACAAAAGATGCAGGTACAATTTCTGGACTTAATGTGCTGCGTATCATTAATGAACCTACTGCTGCAGCCATTGCCTATGGCTTAGACAAGAAAGTTGGTGGAGAACGCAATGTTCTTATCTTCGATCTTGGTGGTGGTACTTTTGATGTTTCTATCCTTACCATTGAGGATGGAATCTTTGAAGTAAAATCAACTGCTGGTGACACTCACTTGGGAGGTGAAGATTTTGATAATCGTATGGTAAACCACTTCCTGCAAGAGTTCAAGCGTAAGTACAAGAAGGATCCCCAAGACAACAAACGTGCACTTCGCCGTCTTCGTACTGCCTGTGAACGTGCTAAGCGTACTCTTTCCTCTTCTACTCAAGCTAGCATTGAAATTGATTCACTCTATGAAGGTATTGATTTCTATACTTCAATCACTCGTGCAAGATTTGAGGAGCTCTGTGCTGATCTCTTCAGGGGTACTCTAGAACCAGTTGAGAAGTCTCTTCGTGATGCCA
>EC15All2
TTGCAAATGACCAGGGTAACCGTACAACACCTTCATATGTAGCATTCACCGATACAGAGCGTCTCATTGGAGATGCTGCTAAAAATCAAGTAGCCATGAATCCTTGTAACACCGTATTTGATGCCAAACGTCTTATTGGCAGAAAGTTTGAAGACCCAATTGTTCAAGCAGATATGAAACATTGGCCATTTGACGTTATTGATGATGGTGGTGGAAAACCAAAGCTACAGGTAGAATTCAAGGGCGAGAAAAAGAATTTCTTCCCTGAAGAAATCTCATCCATGGTCTTAAACAAGATGAGGGATACTGCCGAGGCATATTTGGGATCTACAGTGAAGGATGCTGTAATCACAGTTCCTGCTTATTTCAATGATTCTCAGCGTCAAGCAACAAAAGATGCAGGTACAATTTCTGGACTTAATGTGCTGCGTATCATTAATGAACCTACTGCTGCAGCCATTGCCTATGGCTTAGACAAGAAAGTTGGTGGAGAACGCAATGTTCTTATCTTCGATCTTGGTGGTGGTACTTTTGATGTTTCTATCCTTACCATTGAGGATGGAATCTTTGAAGTAAAATCAACTGCTGGTGACACTCACTTGGGAGGTGAAGATTTTGATAATCGTATGGTAAACCACTTCCTGCAAGAGTTCAAGCGTAAGTACAAGAAGGATCCCCAAGACAACAAACGTGCACTTCGCCGTCTTCGTACTGCCTGTGAACGTGCTAAGCGTACTCTTTCCTCTTCTACTCAAGCTAGCATTGAAATTGATTCACTCTATGAAGGTATTGATTTCTATACTTCAATCACTCGTGCAAGATTTGAGGAGCTCTGTGCTGATCTCTTCAGGGGTACTCTAGAACCAGTTGAGAAGTCTCTTCGTGATGCCA
>EC16All1
TTGCAAATGACCAGGGTAACCGTACAACACCTTCATATGTAGCATTCACCGATACAGAGCGTCTCATTGGAGATGCTGCTAAAAATCAAGTAGCCATGAATCCTTGTAACACCGTATTTGATGCCAAACGTCTTATTGGCAGAAAGTTTGAAGACCCAATTGTTCAAGCAGATATGAAACATTGGCCATTTGATGTTATTGATGATGGTGGTGGAAAACCAAAGCTACAGGTAGAATTCAAGGGCGAGAAAAAGAATTTCTTCCCTGAAGAAATCTCATCCATGGTCTTAAACAAGATGAGGGATACTGCCGAGGCATATTTGGGATCTACAGTGAAGGATGCTGTAATCACAGTTCCTGCTTATTTCAATGATTCTCAGCGTCAAGCAACAAAAGATGCAGGTACAATTTCTGGACTTAATGTGCTGCGTATCATTAATGAACCTACTGCTGCAGCCATTGCCTATGGCTTAGACAAGAAAGTTGGTGGAGAACGCAATGTTCTTATCTTCGATCTTGGTGGTGGTACTTTTGATGTTTCTATCCTTACCATTGAGGATGGAATCTTTGAAGTAAAATCAACTGCTGGTGACACTCACTTGGGAGGTGAAGATTTTGATAATCGTATGGTAAACCACTTCCTGCAAGAGTTCAAGCGCAAGTACAAGAAGGATCCCCAAGACAACAAACGTGCACTTCGCCGTCTTCGTACTGCCTGTGAACGTGCTAAGCGTACTCTTTCCTCTTCTACTCAAGCTAGCATTGAAATTGATTCACTCTATGAAGGTATTGATTTCTATACTTCAATCACTCGTGCAAGATTTGAGGAGCTCTGTGCTGATCTCTTCAGGGGTACTCTAGAACCAGTTGAGAAGTCTCTTCGTGATGCCA
>EC16All2
TTGCAAATGACCAGGGTAACCGTACAACACCTTCATATGTAGCATTCACCGATACAGAGCGTCTCATTGGAGATGCTGCTAAAAATCAAGTAGCCATGAATCCTTGTAACACCGTATTTGATGCCAAACGTCTTATTGGCAGAAAGTTTGAAGACCCAATTGTTCAAGCAGATATGAAACATTGGCCATTTGACGTTATTGATGATGGTGGTGGAAAACCAAAGCTACAGGTAGAATTCAAGGGCGAGAAAAAGAATTTCTTCCCTGAAGAAATCTCATCCATGGTCTTAAACAAGATGAGGGATACTGCCGAGGCATATTTGGGATCTACAGTGAAGGATGCTGTAATCACAGTTCCTGCTTATTTCAATGATTCTCAGCGTCAAGCAACAAAAGATGCAGGTACAATTTCTGGACTTAATGTGCTGCGTATCATTAATGAACCTACTGCTGCAGCCATTGCCTATGGCTTAGACAAGAAAGTTGGTGGAGAACGCAATGTTCTTATCTTCGATCTTGGTGGTGGTACTTTTGATGTTTCTATCCTTACCATTGAGGATGGAATCTTTGAAGTAAAATCAACTGCTGGTGACACTCACTTGGGAGGTGAAGATTTTGATAATCGTATGGTAAACCACTTCCTGCAAGAGTTCAAGCGTAAGTACAAGAAGGATCCCCAAGACAACAAACGTGCACTTCGCCGTCTTCGTACTGCCTGTGAACGTGCTAAGCGTACTCTTTCCTCTTCTACTCAAGCTAGCATTGAAATTGATTCACTCTATGAAGGTATTGATTTCTATACTTCAATCACTCGTGCAAGATTTGAGGAGCTCTGTGCTGATCTCTTCAGGGGTACTCTAGAACCAGTTGAGAAGTCTCTTCGTGATGCCA
>EC17All1
TTGCAAATGACCAGGGTAACCGTACAACACCTTCATATGTAGCATTCACCGATACAGAGCGTCTCATTGGAGATGCTGCTAAAAATCAAGTAGCCATGAATCCTTGTAACACCGTATTTGATGCCAAACGTCTTATTGGCAGAAAGTTTGAAGACCCAATTGTTCAAGCAGATATGAAACATTGGCCATTTGATGTTATTGATGATGGTGGTGGAAAACCAAAGCTACAGGTAGAATTCAAGGGCGAGAAAAAGAATTTCTTCCCTGAAGAAATCTCATCCATGGTCTTAAACAAGATGAGGGATACTGCCGAGGCATATTTGGGATCTACAGTGAAGGATGCTGTAATCACAGTTCCTGCTTATTTCAATGATTCTCAGCGTCAAGCAACAAAAGATGCAGGTACAATTTCTGGACTTAATGTGCTGCGTATCATTAATGAACCTACTGCTGCAGCCATTGCCTATGGCTTAGACAAGAAAGTTGGTGGAGAACGCAATGTTCTTATCTTCGATCTTGGTGGTGGTACTTTTGATGTTTCTATCCTTACCATTGAGGATGGAATCTTTGAAGTAAAATCAACTGCTGGTGACACTCACTTGGGAGGTGAAGATTTTGATAATCGTATGGTAAACCACTTCCTGCAAGAGTTCAAGCGTAAGTACAAGAAGGATCCCCAAGACAACAAACGTGCACTTCGCCGTCTTCGTACTGCCTGTGAACGTGCTAAGCGTACTCTTTCCTCTTCTACTCAAGCTAGCATTGAAATTGATTCACTCTATGAAGGTATTGATTTCTATACTTCAATCACTCGTGCAAGATTTGAGGAGCTCTGTGCTGATCTCTTCAGGGGTACTCTAGAACCAGTTGAGAAGTCTCTTCGTGATGCCA
>EC17All2
TTGCAAATGACCAGGGTAACCGTACAACACCTTCATATGTAGCATTCACCGATACAGAGCGTCTCATTGGAGATGCTGCTAAAAATCAAGTAGCCATGAATCCTTGTAACACCGTATTTGATGCCAAACGTCTTATTGGCAGAAAGTTTGAAGACCCAATTGTTCAAGCAGATATGAAACATTGGCCATTTGATGTTATTGATGATGGTGGTGGAAAACCAAAGCTACAGGTAGAATTCAAGGGCGAGAAAAAGAATTTCTTCCCTGAAGAAATCTCATCCATGGTCTTAAACAAGATGAGGGATACTGCCGAGGCATATTTGGGATCTACAGTGAAGGATGCTGTAATCACAGTTCCTGCTTATTTCAATGATTCTCAGCGTCAAGCAACAAAAGATGCAGGTACAATTTCTGGACTTAATGTGCTGCGTATCATTAATGAACCTACTGCTGCAGCCATTGCCTATGGCTTAGACAAGAAAGTTGGTGGAGAACGCAATGTTCTTATCTTCGATCTTGGTGGTGGTACTTTTGATGTTTCTATCCTTACCATTGAGGATGGAATCTTTGAAGTAAAATCAACTGCTGGTGACACTCACTTGGGAGGTGAAGATTTTGATAATCGTATGGTAAACCACTTCCTGCAAGAGTTCAAGCGTAAGTACAAGAAGGATCCCCAAGACAACAAACGTGCACTTCGCCGTCTTCGTACTGCCTGTGAACGTGCTAAGCGTACTCTTTCCTCTTCTACTCAAGCTAGCATTGAAATTGATTCACTCTATGAAGGTATTGATTTCTATACTTCAATCACTCGTGCAAGATTTGAGGAGCTCTGTGCTGATCTCTTCAGGGGTACTCTAGAACCAGTTGAGAAGTCTCTTCGTGATGCCA
>EC25All1
TTGCAAATGACCAGGGTAACCGTACAACACCTTCATATGTAGCATTCACCGATACAGAGCGTCTCATTGGAGATGCTGCTAAAAATCAAGTAGCCATGAATCCTTGTAACACCGTATTTGATGCCAAACGTCTTATTGGCAGAAAGTTTGAAGACCCAATTGTTCAAGCAGATATGAAACATTGGCCATTTGATGTTATTGATGATGGTGGTGGAAAACCAAAGCTACAGGTAGAATTCAAGGGCGAGAAAAAGAATTTCTTCCCTGAAGAAATCTCATCCATGGTCTTAAACAAGATGAGGGATACTGCCGAGGCATATTTGGGATCTACAGTGAAGGATGCTGTAATCACAGTTCCTGCTTATTTCAATGATTCTCAGCGTCAAGCAACAAAAGATGCAGGTACAATTTCTGGACTTAATGTGCTGCGTATCATTAATGAACCTACTGCTGCAGCCATTGCCTATGGCTTAGACAAGAAAGTTGGTGGAGAACGCAATGTTCTTATCTTCGATCTTGGTGGTGGTACTTTTGATGTTTCTATCCTTACCATTGAGGATGGAATCTTTGAAGTAAAATCAACTGCTGGTGACACTCACTTGGGAGGTGAAGATTTTGATAATCGTATGGTAAACCACTTCCTGCAAGAGTTCAAGCGTAAGTACAAGAAGGATCCCCAAGACAACAAACGTGCACTTCGCCGTCTTCGTACTGCCTGTGAACGTGCTAAGCGTACTCTTTCCTCTTCTACTCAAGCTAGCATTGAAATTGATTCACTCTATGAAGGTATTGATTTCTATACTTCAATCACTCGTGCAAGATTTGAGGAGCTCTGTGCTGATCTCTTCAGGGGTACTCTAGAACCAGTTGAGAAGTCTCTTCGTGATGCCA
>EC25All2
TTGCAAATGACCAGGGTAACCGTACAACACCTTCATATGTAGCATTCACCGATACAGAGCGTCTCATTGGAGATGCTGCTAAAAATCAAGTAGCCATGAATCCTTGTAACACCGTATTTGATGCCAAACGTCTTATTGGCAGAAAGTTTGAAGACCCAATTGTTCAAGCAGATATGAAACATTGGCCATTTGATGTTATTGATGATGGTGGTGGAAAACCAAAGCTACAGGTAGAATTCAAGGGCGAGAAAAAGAATTTCTTCCCTGAAGAAATCTCATCCATGGTCTTAAACAAGATGAGGGATACTGCCGAGGCATATTTGGGATCTACAGTGAAGGATGCTGTAATCACAGTTCCTGCTTATTTCAATGATTCTCAGCGTCAAGCAACAAAAGATGCAGGTACAATTTCTGGACTTAATGTGCTGCGTATCATTAATGAACCTACTGCTGCAGCCATTGCCTATGGCTTAGACAAGAAAGTTGGTGGAGAACGCAATGTTCTGATCTTCGATCTTGGTGGTGGTACTTTTGATGTTTCTATCCTTACCATTGAGGATGGAATCTTTGAAGTAAAATCAACTGCTGGTGACACTCACTTGGGAGGTGAAGATTTTGATAATCGTATGGTAAACCACTTCCTGCAAGAGTTCAAGCGTAAGTACAAGAAGGATCCCCAAGACAACAAACGTGCACTTCGCCGTCTTCGTACTGCCTGTGAACGTGCTAAGCGTACTCTTTCCTCTTCTACTCAAGCTAGCATTGAAATTGATTCACTCTATGAAGGTATTGATTTCTATACTTCAATCACTCGTGCAAGATTTGAGGAGCTCTGTGCTGATCTCTTCAGGGGTACTCTAGAACCAGTTGAGAAGTCTCTTCGTGATGCCA
>ES100All2
TTGCAAATGACCAGGGTAACCGTACAACACCTTCATATGTAGCCTTCACCGACACAGAGCGTCTCATTGGAGATGCTGCCAAAAATCAAGTAGCTATGAATCCTTGTAACACCGTATTTGATGCTAAACGTCTTATTGGCAGAAAGTTTGAAGATCCAATTGTTCAAGCAGATATGAAACATTGGCCTTTTGATGTTATTGATGATGGCGGTGGAAAACCAAAGCTACAGGTAGAATTCAAGGGCGAGAAAAAGAATTTCTTCCCTGAAGAAATCTCATCCATGGTTTTAAACAAAATGAGGGATACTGCCGAGGCATATTTGGGATCTACAGTGAAGGATGCTGTAATCACAGTTCCTGCTTATTTCAATGATTCTCAGCGTCAAGCTACAAAAGATGCTGGTACAATTTCTGGTCTTAATGTGCTGCGTATCATTAATGAACCTACTGCTGCAGCCATTGCCTATGGCTTAGACAAGAAAGTTGGTGGAGAGCGCAATGTTCTTATCTTCGATCTTGGCGGTGGTACTTTTGATGTTTCTATCCTTACCATTGAGGATGGAATCTTTGAAGTAAAATCAACTGCTGGTGACACTCACTTGGGAGGTGAAGACTTTGATAATCGTATGGTAAACCACTTCCTGCAAGAGTTTAAGCGTAAGTACAAGAAGGATCCCCAAGACAACAAACGTGCACTTCGCCGTCTTCGTACTGCCTGTGAACGTGCAAAACGTACTCTTTCCTCTTCTACTCAAGCTAGCATTGAAATTGATTCCCTCTATGAAGGTATTGATTTCTATACTTCAATCACTCGTGCAAGATTTGAGGAACTCTGTGCTGATCTCTTCAGGGGTACTCTGGAACCAGTTGAGAAATCTCTTCGTGATGCCA
>ES85All2
TTGCAAATGACCAGGGTAACCGTACAACACCTTCATATGTAGCCTTCACCGACACAGAGCGTCTCATTGGAGATGCTGCCAAAAATCAAGTAGCTATGAATCCTTGTAACACCGTATTTGATGCTAAACGTCTTATTGGCAGAAAGTTTGAAGATCCAATTGTTCAAGCAGATATGAAACATTGGCCTTTTGATGTTATTGATGATGGCGGTGGAAAACCAAAGCTACAGGTAGAATTCAAGGGCGAGAAAAAGAATTTCTTCCCTGAAGAAATCTCATCCATGGTTTTAAACAAAATGAGGGATACTGCCGAGGCATATTTGGGATCTACAGTGAAGGATGCTGTAATCACAGTTCCTGCTTATTTCAATGATTCTCAGCGTCAAGCTACAAAAGATGCTGGTACAATTTCTGGTCTTAATGTGCTGCGTATCATTAATGAACCTACTGCTGCAGCCATTGCCTATGGCTTAGACAAGAAAGTTGGTGGAGAGCGCAATGTTCTTATCTTCGATCTTGGCGGTGGTACTTTTGATGTTTCTATCCTTACCATTGAGGATGGAATCTTTGAAGTAAAATCAACTGCTGGTGACACTCACTTGGGAGGTGAAGACTTTGATAATCGTATGGTAAACCACTTCCTGCAAGAGTTTAAGCGTAAGTACAAGAAGGATCCCCAAGACAACAAACGTGCACTTCGCCGTCTTCGTACTGCCTGTGAACGTGCAAAACGTACTCTTTCCTCTTCTACTCAAGCTAGCATTGAAATTGATTCCCTCTATGAAGGTATTGATTTCTATACTTCAATCACTCGTGCAAGATTTGAGGAACTCTGTGCTGATCTCTTCAGGGGTACTCTGGAACCAGTTGAGAAATCTCTTCGTGATGCCA
>ES73All1
TTGCAAATGACCAGGGTAACCGTACAACACCTTCATATGTAGCCTTCACCGACACAGAGCGTCTCATTGGAGATGCTGCCAAAAATCAAGTAGCTATGAATCCTTGTAACACCGTATTTGATGCTAAACGTCTTATTGGCAGAAAGTTTGAAGATCCAATTGTTCAAGCAGATATGAAACATTGGCCTTTTGATGTTATTGATGATGGCGGTGGAAAACCAAAGCTACAGGTAGAATTCAAGGGCGAGAAAAAGAATTTCTTCCCTGAAGAAATCTCATCCATGGTTTTAAACAAAATGAGGGATACTGCCGAGGCATATTTGGGATCTACAGTGAAGGATGCTGTAATCACAGTTCCTGCTTATTTCAATGATTCTCAGCGTCAAGCTACAAAAGATGCTGGTACAATTTCTGGTCTTAATGTGCTGCGTATCATTAATGAACCTACTGCTGCAGCCATTGCCTATGGCTTAGACAAGAAAGTTGGTGGAGAGCGCAATGTTCTTATCTTCGATCTTGGCGGTGGTACTTTTGATGTTTCTATCCTTACCATTGAGGATGGAATCTTTGAAGTAAAATCAACTGCTGGTGACACTCACTTGGGAGGTGAAGACTTTGATAATCGTATGGTAAACCACTTCCTGCAAGAGTTTAAGCGTAAGTACAAGAAGGATCCCCAAGACAACAAACGTGCACTTCGCCGTCTTCGTACTGCCTGTGAACGTGCAAAACGTACTCTTTCCTCTTCTACTCAAGCTAGCATTGAAATTGATTCCCTCTATGAAGGTATTGATTTCTATACTTCAATCACTCGTGCAAGATTTGAGGAACTCTGTGCTGATCTCTTCAGGGGTACTCTGGAACCAGTTGAGAAATCTCTTCGTGATGCCA
>ES69All1
TTGCAAATGACCAGGGTAACCGTACAACACCTTCATATGTAGCCTTCACCGACACAGAGCGTCTCATTGGAGATGCTGCCAAAAATCAAGTAGCTATGAATCCTTGTAACACCGTATTTGATGCTAAACGTCTTATTGGCAGAAAGTTTGAAGATCCAATTGTTCAAGCAGATATGAAACATTGGCCTTTTGATGTTATTGATGATGGCGGTGGAAAACCAAAGCTACAGGTAGAATTCAAGGGCGAGAAAAAGAATTTCTTCCCTGAAGAAATCTCATCCATGGTTTTAAACAAAATGAGGGATACTGCCGAGGCATATTTGGGATCTACAGTGAAGGATGCTGTAATCACAGTTCCAGCTTATTTCAATGATTCCCAGCGTCAGGCTACTAAAGATGCTGGTGCAATTTCTGGTCTTAATGTGCTGCGTATCATTAATGAACCTACTGCTGCAGCCATTGCCTATGGCTTAGACAAGAAAATTGGTGGAGAGCGCAATGTTCTTATCTTCGATCTTGGCGGTGGTACTTTTGATGTTTCTATCCTTACCATTGAGGATGGAATCTTTGAAGTAAAATCAACTGCTGGTGACACTCACCTGGGAGGTGAAGACTTTGATAATCGTATGGTAACCCACTTCCTGCAAGAGTTTAAGCGTAAGTACAAGAAGGATCCCCAAGACAACAAACGTGCACTTCGCCGTCTTCGTACTGCCTGTGAACGTGCAAAACGTACTCTTTCCTCTTCTACTCAAGCTAGCATTGAAATTGATTCCCTCTATGAAGGTATTGATTTCTATACTTCAATCACTCGTGCAAGATTTGAGGAACTCTGTGCTGATCTCTTCAGGGGTACTCTGGAACCAGTTGAGAAATCTCTTCTTGATGCCA
>ES63All1
TTGCAAATGACCAGGGTAACCGTACAACACCTTCATATGTAGCATTCACCGACACAGAGCGTCTCATTGGAGATGCTGCCAAAAATCAAGTAGCTATGAATCCTTGTAACACCGTATTTGATGCTAAACGTCTTATTGGCAGAAAGTTTGAAGATCCAATTGTTCAAGCAGATATGAAACATTGGCCTTTTGATGTTATTGATGATGGCGGTGGAAAACCAAAGCTACAGGTAGAATTCAAGGGCGAGAAAAAGAATTTCTTCCCTGAAGAAATCTCATCCATGGTTTTAAACAAAATGAGGGATACTGCCGAGGCATATTTGGGATCTACAGTGAAGGATGCTGTAATCACAGTTCCTGCTTATTTCAATGATTCTCAGCGTCAAGCTACAAAAGATGCTGGTACAATTTCTGGTCTTAATGTGCTGCGTATCATTAATGAACCTACTGCTGCAGCCATTGCCTATGGCTTAGACAAGAAAGTTGGTGGAGAGCGCAATGTTCTTATCTTCGATCTTGGCGGTGGTACTTTTGATGTTTCTATCCTTACCATTGAGGATGGAATCTTTGAAGTAAAATCAACTGCTGGTGACACTCACTTGGGAGGTGAAGACTTTGATAATCGTATGGTAAACCACTTCCTGCAAGAGTTTAAGCGTAAGTACAAGAAGGATCCCCAAGACAACAAACGTGCACTTCGCCGTCTTCGTACTGCCTGTGAACGTGCAAAACGTACTCTTTCCTCTTCTACTCAAGCTAGCATTGAAATTGATTCCCTCTATGAAGGTATTGATTTCTATACTTCAATCACTCGTGCAAGATTTGAGGAACTCTGTGCTGATCTCTTCAGGGGTACTCTGGAACCAGTTGAGAAATCTCTTCGTGATGCCA
>ES56All2
TTGCAAATGACCAGGGTAACCGTACAACACCTTCATATGTAGCCTTCACCGACACAGAGCGTCTCATTGGAGATGCTGCCAAAAATCAAGTAGCTATGAATCCTTGTAACACCGTATTTGATGCTAAACGTCTTATTGGCAGAAAGTTTGAAGATCCAATTGTTCAAGCAGATATGAAACATTGGCCTTTTGATGTTATTGATGATGGCGGTGGAAAACCAAAGCTACAGGTAGAATTCAAGGGCGAGAAAAAGAATTTCTTCCCTGAAGAAATCTCATCCATGGTTTTAAACAAAATGAGGGATACTGCCGAGGCATATTTGGGATCTACAGTGAAGGATGCTGTAATCACAGTTCCTGCTTATTTCAATGATTCTCAGCGTCAAGCTACAAAAGATGCTGGTACAATTTCTGGTCTTAATGTGCTGCGTATCATTAATGAACCTACTGCTGCAGCCATTGCCTATGGCTTAGACAAGAAAGTTGGTGGAGAGCGCAATGTTCTTATCTTCGATCTTGGCGGTGGTACTTTTGATGTTTCTATCCTTACCATTGAGGATGGAATCTTTGAAGTAAAATCAACTGCTGGTGACACTCACTTGGGAGGTGAAGACTTTGATAATCGTATGGTAAACCACTTCCTGCAAGAGTTTAAGCGTAAGTACAAGAAGGATCCCCAAGACAACAAACGTGCACTTCGCCGTCTTCGTACTGCCTGTGAACGTGCAAAACGTACTCTTTCCTCTTCTACTCAAGCTAGCATTGAAATTGATTCCCTCTATGAAGGTATTGATTTCTATACTTCAATCACTCGTGCAAGATTTGAGGAACTCTGTGCTGATCTCTTCAGGGGTACTCTGGAACCAGTTGAGAAATCTCTTCGTGATGCCA
>ES46All1
TTGCAAATGACCAGGGTAACCGTACAACACCTTCATATGTAGCCTTCACCGACACAGAGCGTCTCATTGGAGATGCTGCCAAAAATCAAGTAGCTATGAATCCTTGTAACACCGTATTTGATGCTAAGCGTCTTATTGGCAGAAAGTTTGAAGATCCAATTGTTCAAGCAGATATGAAACATTGGCCTTTTGATGTTATTGATGATGGCGGTGGAAAACCAAAGCTACAGGTAGAATTCAAGGGCGAGAAAAAGAATTTCTTCCCTGAAGAAATCTCATCCATGGTTTTAAACAAAATGAGGGATACTGCCGAGGCATATTTGGGATCTACAGTGAAGGATGCTGTAATCACAGTTCCTGCTTATTTCAATGATTCTCAGCGTCAAGCTACAAAAGATGCTGGTACAATTTCTGGTCTTAATGTGCTGCGTATCATTAATGAACCTACTGCTGCAGCCATTGCCTATGGCTTAGACAAGAAAGTTGGTGGAGAGCGCAATGTTCTTATCTTCGATCTTGGCGGTGGTACTTTTGATGTTTCTATCCTTACCATTGAGGATGGAATCTTTGAAGTAAAATCAACTGCTGGTGACACTCACTTGGGAGGTGAAGACTTTGATAATCGTATGGTAAACCACTTCCTGCAAGAGTTTAAGCGTAAGTACAAGAAGGATCCCCAAGACAACAAACGTGCACTTCGCCGTCTTCGTACTGCCTGTGAACGTGCAAAACGTACTCTTTCCTCTTCTACTCAAGCTAGCATTGAAATTGATTCCCTCTATGAAGGTATTGATTTCTATACTTCAATCACTCGTGCAAGATTTGAGGAACTCTGTGCTGATCTCTTCAGGGGTACTCTGGAACCAGTTGAGAAATCTCTTCGTGATGCCA
>ES78All1
TTGCAAATGACCAGGGTAACCGTACAACACCTTCATATGTAGCATTCACCGATTCAGAGCGTCTTATTGGAGATGCTGCAAAAAATCAAGTAGCTATGAATCCTTGTAACACCGTATTTGATGCTAAACGTCTTATTGGCAGAAAGTTTGAAGATCCAATTGTTCAAGCAGATATGAAACATTGGCCTTTTGATGTTATTGATGATGGCGGTGGAAAACCAAAGCTACAGGTAGAATTCAAGGGCGAGAAAAAGAATTTCTTCCCTGAAGAAATCTCATCCATGGTTTTAAACAAAATGAGGGATACTGCCGAGGCATATTTGGGATCTACAGTGAAGGATGCTGTAATCACAGTTCCTGCTTATTTCAATGATTCTCAGCGTCAAGCTACAAAAGATGCTGGTACAATTTCTGGTCTTAATGTGCTGCGTATCATTAATGAACCTACTGCTGCAGCCATTGCCTATGGCTTAGACAAGAAAGTTGGTGGACAGCGCAATGTTCTTATCTTCGATCTTGGCGGTGGTACTTTTGATGTTTCTATCCTTACCATTGAGGATGGAATCTTTGAAGTAAAATCAACTGCTGGTGACACTCACCTGGGAGGTGAAGACTTTGATAATCGTATGGTAACCCACTTCCTCACAGAGTTCAAGCGTAAGTACAAGAAGGATCCCCAAGACAACAAACGTGCACTTCGCCGTCTTCGTACTGCCTGTGAACGTGCAAAGCGTACTCTTTCCTCTTCTACTCAAGCTAGCATTGAAATTGATTCCTTCTATGAAGGTATTGATTTATATACTTCAGTCACTCGTGCAAGATTTGAGGAACTCTGTGCTGATCTCTTCAAGGGTACTTTAGATCCAGTTGAGAAGTCTCTTCGTGATGCCA
>ES63All2
TTGCAAATGACCAGGGTAACCGTACAACACCTTCATATGTAGCATTCACCGACACAGAGCGTCTCATTGGAGATGCTGCCAAAAATCAAGTAGCTATGAATCCTTGTAACACCGTATTTGATGCTAAGCGTCTTATTGGCAGAAATTTTGAAGACCCAATTGTTCAAGCAGATATGAAACATTGGCCTTTTGATGTTATTAGTGATGGT---GGAAAACCAAAGATACAGGTAGAATTCAAGGGCGAGAAAAAGACTTTCTTCCCTGAAGAAATCTCATCCATGGTTTTAAACAAGATGAGGGATACTGCCGAGGCATATTTGGGATCTGCAGTGAAGGATGCTGTAATCACAGTTCCAGCTTATTTCAATGATTCCCAGCGTCAGGCTACTAAAGATGCTGGTACAATTTCTGGTCTTAATGTGCTGCGTATCATTAATGAACCTACTGCTGCAGCCATTGCCTATGGCTTAGACAAGAAAGTTGGTGGAGAGCGCAATGTTCTTATCTTCGATCTTGGCGGTGGTACTTTTGATGTTTCTATCCTTACCATTGAGGATGGAATCTTTGAAGTAAAATCAACTGCTGGTGACACTCACCTGGGAGGTGAAGACTTTGATAATCGTATGGTAACCCACTTCCTGCAAGAGTTCAAGCGTAAGTACAAGAAGGATCCCCAAGACAACAAACGTGCACTTCGCCGTCTTCGTACTGCCTGTGAACGTGCAAAGCGTACTCTTTCCTCTTCTACTCAAGCTAGCATTGAAATTGATTCCTTCTATGAAGGTATTGATTTATATACTTCAGTCACTCGTGCAAGATTTGAGGAACTCTGTGCTGATCTCTTCAAGGGTACTTTAGATCCAGTTGAGAAGTCTCTTCGTGATGCCA
>ES35All2
TTGCAAATGACCAGGGTAACCGTACAACACCTTCATATGTAGCATTCACCAATACAGAGCGTCTTATTGGAGATGCTGCAAAAAATCAAGTAGCTATGAATCCTTGTAACACCGTATTTGATGCTAAGCGTCTTATTGGCAGAAATTTTGAAGACCCAATTGTTCAAGCAGATATGAAACATTGGCCTTTTGATGTTATTAGTGATGGT---GGAAAACCAAAGCTACAGGTAGAATTCAAGGGCGTGAAAAAGACTTTCTTCCCTGAAGAAATCTCATCCATGGTTTTAAACAAGATGAGGGATACTGCCGAGGCATATTTGGGATCTGCAGTGAAGGATGCTGTAATCACAGTTCCAGCTTATTTCAATGATTCCCAGCGTCAGGCTACTAAAGATGCTGGTACAATTTCTGGTCTTAATGTGCTGCGTATCATTAATGAACCTACTGCTGCAGCCATTGCCTATGGCTTAGACAAGAAAGTTGGTGGAGAGCGCAATGTTCTTATCTTCGATCTTGGCGGTGGTACTTTTGATGTTTCTATCCTTACCATTGAGGATGGAATCTTTGAAGTAAAATCAACTGCTGGTGACACTCACCTGGGAGGTGAAGACTTTGATAATCGTATGGTAACCCACTTCCTGCAAGAGTTCAAGCGTAAGTACAAGAAGGATCCCCAAGACAACAAACGTGCACTTCGCCGTCTTCGTACTGCCTGTGAACGTGCAAAGCGTACTCTTTCCTCTTCTACTCAAGCTAGCATTGAAATTGATTCCTTCTATGAAGGTATTGATTTATATACTTCAGTCACTCGTGCAAGATTTGAGGAACTCTGTGCTGATCTCTTCAAGGGTACTTTAGATCCAGTTGAGAAGTCTCTTCGTGATGCCA
>ES69All2
TTGCAAATGACCAGGGTAACCGTACAACACCTTCATATGTAGCCTTCACCGACACAGAGCGTCTCATTGGAGATGCTGCAAAAAATCAAGTAGCTATGAATCCTTGTAACACCGTATTTGATGCTAAGCGTCTTATTGGCAGAAATTTTGATGACCCAATTGTTCAAGCAGATATGAAACATTGGCCTTTTGATATTATTGATGATGGT---GGAAAACCAAAGATACAGGTAGAATTCAAGGGCGAGAAAAAGACTTTCTTCCCTGAAGAAATCTCATCCATGGTTTTAAACAAGATGAGGGATACTGCCGAGGCATATTTGGGATCTGCAGTGAAGGATGCTGTAATCACAGTTCCTGCTTATTTCAATGATTCTCAGCGTCAAGCTACTAAAGATGCTGGTACAATTTCTGGTCTTAATGTGCTGCGTATCATCAATGAACCTACTGCTGCAGCCATTGCCTATGGCTTAGACAAGAAAGTTGGTGGAGAGCGCAATGTTCTTATCTTCGATCTTGGCGGTGGTACTTTTGATGTTTCTATCCTTACCATTGAGGATGGAATCTTTGAAGTAAAATCAACTGCTGGTGACACTCACTTGGGAGGTGAAGACTTTGATAATCGTATGGTAAACCACTTCCTGCAAGAGTTCAAGCGTAAGTACAAGAAGGATCCCCAAGACAACAAACGTGCACTTCGCCGTCTTCGTACTGCCTGTGAACGTGCAAAGCGTACTCTTTCCTCTTCTACTCAAGCTAGCATTGAAATTGATTCCTTCTATGAAGGTATTGATTTATATACTTCAGTCACTCGTGCAAGATTTGAGGAACTCTGTGCTGATCTCTTCAAGGGTACTTTAGATCCAGTTGAGAAATCTCTTCTTGATGCCA
>ES100All1
TTGCAAATGACCAGGGTAACCGTACAACACCTTCATATGTAGCCTTCACCGACACAGAGCGTCTCATTGGAGATGCTGCAAAAAATCAAGTAGCTATGAATCCTTGTAACACCGTATTTGATGCTAAGCGTCTTATTGGCAGAAATTTTGAAGACCCAATTGTTCAAGCAGATATGAAACATTGGCCTTTTGATATTATTAGTGATGGT---GGAAAACCAAAGATACAGGTAGAATTCAAGGGCGAGAAAAAGACTTTCTTCCCTGAAGAAATCTCATCCATGGTTTTAAACAAGATGAGGGATACTGCCGAGGCATATTTGGGATCTACAGTGAAGGATGCTGTAATCACAGTTCCAGCTTATTTCAATGATTCCCAGCGTCAGGCTACTAAAGATGCTGGTACAATTTCTGGTCTTAATGTGCTGCGTATCATTAATGAACCTACTGCTGCAGCCATTGCCTATGGCTTAGACAAGAAAGTTGGTGGAGAGCGCAATGTTCTTATCTTCGATCTTGGCGGTGGTACTTTTGATGTTTCTATCCTTACCATTGAGGATGGAATCTTTGAAGTAAAATCAACTGCTGGTGACACTCACCTGGGAGGTGAAGACTTTGATAATCGTATGGTGACCCACTTCCTGCAAGAGTTCAAGCGTAAGTACAAGAAGGATCCCCAAGACAACAAACGTGCACTTCGCCGTCTTCGTACTGCCTGTGAACGTGCAAAGCGTACTCTTTCCTCTTCTACTCAAGCTAGCATTGAAATTGATTCCTTCTATGAAGGTATTGATTTATATACTTCAGTCACTCGTGCAAGATTTGAGGAACTCTGTGCTGATCTCTTCAAGGGTACTTTAGATCCAGTTGAGAAATCTCTTCGTGATGCCG
>ES46All2
TTGCAAATGACCAGGGTAACCGTACAACACCTTCATATGTAGCCTTCACCGACACAGAGCGTCTCATTGGAGATGCTGCAAAAAATCAAGTAGCTATGAATCCTTGTAACACCGTATTTGATGCTAAGCGTATTATTGGCAGAAATTTTGAAGACCCAATTGTTCAAGCAGATATGCAACATCGGCCTTTTGATATTATTAGTGACGGT---GGAAAACCAAAGATACAGGTAGAATTCAAGGGCGAGAAAAAGACTTTCTTCCCTGAAGAAATCTCATCCATGGTTTTAAACAAGATGAGGGATACTGCCGAGGCATATTTGGGATCTGCAGTGAAGGATGCTGTAATCACAGTTCCAGCTTATTTCAATGATTCCCAGCGTCAGGCTACTAAAGATGCTGGTGCAATTTCTGGTCTTAATGTGCTGCGTATCATTAATGAACCTACTGCTGCAGCCATTGCCTATGGCTTAGACAAGAAAATTGGTGGAGAGCGCAATGTTCTTATCTTCGATCTTGGCGGTGGTACTTTTGATGTTTCTATCCTTACCATTGAGGATGGAATCTTTGAAGTAAAATCAACTGCTGGTGACACTCACCTGGGAGGTGAAGACTTTGATAATCGTATGGTAACCCACTTCCTGACAGAGTTCAAGCGTAAGTACAAGAAGGATCCCCAAGACAACAAACGTGCACTTCGCCGTCTTCGTACTGCCTGTGAACGTGCAAAGCGTACTCTTTCCTCTTCTACTCAAGCTAGCATTGAAATTGATTCCTTCTATGAAGGTATTGATTTATATACTTCAGTCACTCGTGCAAGATTTGAGGAACTCTGTGCTGATCTCTTCAAGGGTACTTTAGATCCAGTTGAGAAATCTCTTCGTGATGCCA
>ES78All2
TTGCAAATGACCAGGGTAACCGTACAACACCTTCATATGTAGCATTCACCGATTCAGAGCGTCTTATTGGAGATGCTGCAAAAAATCAAGTAGCTATGAATCCTTGTAACACCGTATTTGATGCTAAGCGTCTTATTGGCAGAAATTTTGAAGACCCAATTGTTCAAGCAGATATGAAACATTGGCCTTTTGATATTATTAGTGATGGT---GGAAAACCAAAGCTACAGGTAGAATTCAAGGGCGAGAAAAAGAATTTCTTCCCTGAAGAAATCTCATCCATGGTTTTAAACAAGATGAGGGATACTGCCGAGGCATATTTGGGATCTGCAGTGAAGGATGCTGTAATCACAGTTCCAGCTTATTTCAATGATTCCCAGCGTCAGGCTACTAAAGATGCTGGTACAATTTCTGGTCTTAATGTGCTGCGTATCATTAATGAACCTACTGCTGCAGCCATTGCCTATGGCTTAGACAAGAAAGTTGGTGGAGAGCGCAATGTTCTTATCTTCGATCTTGGCGGTGGTACTTTTGATGTTTCTATCCTTACCATTGAGGATGGAATCTTTGAAGTAAAATCAACTGCTGGTGACACTCACTTGGGAGGTGAAGACTTTGATAATCGTATGGTAACCCACTTCCTGCCAGAGTTTAAGCGTAAGTACAAGAAGGATCCCCAAGACAACAAACGTGCACTTCGTCGTCTTCGTACTGCCTGTGAACGTGCAAAACGTACTCTTTCCTCTTCTACTCAAGCTAGCATTGAAATTGATTCCCTCTATGAAGGTATTGATTTATATACTTCAATCACTCGTGCAAGATTTGAGGAACTCTGTGCTGATCTCTTCAAGGGTACTTTAGATCCAGTTGAGAAGTCTCTTCGTGATGCCA
>ES40All1
TTGCAAATGACCAGGGTAACCGTACAACACCTTCATATGTAGCATTCACCGATTCAGAGCGTCTTATTGGAGATGCTGCAAAAAATCAAGTAGCTATGAATCCTTGTAACACCGTATTTGATGCTAAGCGTCTTATTGGCAGAAAGTTTGAAGATCCAATTGTTCAAGCAGATATGAAACATTGGCCTTTTGATGTTATTGATGATGGCGGTGGAAAACCAAAGCTACAGGTAGAATTCAAGGGCGAGAAAAAGAATTTCTTCCCTGAAGAAATCTCATCCATGGTTTTAAACAAGATGAGGGATACTGCCGAGGCATATTTGGGATCTACAGTGAAGGATGCTGTAATCACAGTTCCTGCTTATTTCAATGATTCTCAGCGTCAAGCTACTAAAGATGCTGGTACAATTTCTGGTCTTAATGTGCTGCGTATCATTAATGAACCTACTGCTGCAGCCATTGCCTATGGCTTAGACAAGAAAGTTGGTGGAGAGCGCAATGTTCTTATCTTCGATCTTGGCGGTGGTACTTTTGATGTTTCTATCCTTACCATTGAGGATGGAATCTTTGAAGTAAAATCAACTGCTGGTGACACTCACTTGGGAGGTGAAGACTTTGATAATCGTATGGTAAACCACTTCCTGCAAGAGTTTAAGCGTAAGTACAAGAAGGATCCCCAAGACAACAAACGTGCACTTCGCCGTCTTCGTACTGCCTGTGAACGTGCAAAACGTACTCTTTCCTCTTCTACTCAAGCTAGCATTGAAATTGATTCCTTCTATGAAGGTATTGATTTCTATACTTCAATCACTCGTGCAAGATTTGAGGAACTCTGTGCTGATCTCTTCAGGGGTACTCTGGGACCAGTTGAGAAATCTCTTCGTGATGCCA
>ES85All1
TTGCAAATGACCAGGGTAACCGTACAACACCTTCATATGTAGCATTCACCGATTCAGAGCGTCTTATTGGAGATGCTGCAAAAAATCAAGTAGCTATGAATCCTTGTAACACCGTATTTGATGCTAAGCGTCTTATTGGCAGAAATTTTGAAGACCCAATTGTTCAAGCAGATATGAAACATTGGCCTTTTGATGTTATTAGTGATGGT---GGAAAACCAAAGCTACAGGTAGAATTCAAGGGCGTGAAAAAGACTTTCTTCCCTGAAGAAATCTCATCCATGGTTTTAAACAAGATGAGGGATACTGCCGAGGCATATTTGGGATCTGCAGTGAAGGATGCTGTAATCACAGTTCCAGCTTATTTCAATGATTCCCAGCGTCAGGCTACTAAAGATGCTGGTACAATTTCTGGTCTTAATGTGCTGCGTATCATTAATGAACCTACTGCTGCAGCCATTGCCTATGGCTTAGACAAGAAAGTTGGTGGAGAGCGCAATGTTCTTATCTTCGATCTTGGCGGTGGTACTTTTGATGTTTCTATCCTTACCATTGAGGATGGAATCTTTGAAGTAAAATCAACTGCTGGTGACACTCACCTGGGAGGTGAAGACTTTGATAATCGTATGGTAACCCACTTCCTGCAAGAGTTCAAGCGTAAGTACAAGAAGGATCCCCAAGACAACAAACGTGCACTTCGCCGTCTTCGTACTGCCTGTGAACGTGCAAAGCGTACTCTTTCCTCTTCTACTCAAGCTAGCATTGAAATTGATTCCTTCTATGAAGGTATTGATTTATATACTTCAGTCACTCGTGCAAGATTTGAGGAACTCTGTGCTGATCTCTTCAAGGGTACTTTAGATCCAGTTGAGAAGTCTCTTCGTGATGCCA
>ES36All2
TTGCAAATGACCAGGGTAACCGTACAACACCTTCATATGTAGCATTCACCGATTCAGAGCGTCTTATTGGAGATGCTGCCAAAAATCAAGTAGCTATGAATCCTTGTAACACCGTATTTGATGCTAAACGTCTTATTGGCAGAAAGTTTGAAGATCCAATTGTTCAAGCAGATATGAAACATTGGCCTTTTGATGTTATTGATGATGGT---GGAAAACCAAAGCTACAGGTAGAATTCAAGGGCGAGAAAAAGAATTTCTTCCCTGAAGAAATCTCATCCATGGTTTTAAACAACATGAGGGATACTGCCGAGGCATATTTGGGATCTGCAGTGAAGGATGCTGTAATCACAGTTCCTGCTTATTTCAATGATTCTCAGCGTCAGGCTACTAAAGATGCTGGTGCAATTTCTGGTCTTAATGTGCTGCGTATCATTAATGAACCTACTGCTGCAGCCATTGCCTATGGCTTATACAAGAAAATTGGTGGAGAGCGCAATGTTCTTATCTTCGATCTTGGCGGTGGTACTTTTGATGTTTCTATCCTTACCATTGAGGATGGAATCTTTGAAGTAAAATCAACTGCTGGTGACACTCACCTGGGAGGTGAAGACTTTGATAATCGTATGGTAACCCACTTCCTGCAAGAGTTTAAGCGTAAGTACAAGAAGGATCCCCAAGACAACAAACGTGCACTTCGCCGTCTTCGTACTGCCTGTGAACGTGCAAAACGTACTCTTTCCTCTTCTACTCAAGCTAGCATTGAAATTGATTCCCTCTATGAAGGTATTGATTTCTATACTTCAATCACTCGTGCAAGATTTGAGGAACTCTGTGCTGATCTCTTCAAGGGTACTCTGGAACCAGTTGAGAAGTCTCTTCGTGATGCCG
>ES37All1
TTGCAAATGACCAGGGTAACCGTACAACACCTTCATATGTAGCATTCACCGATTCAGAGCGTCTTATTGGAGATGCTGCAAAAAATCAAGTAGCTATGAATCCTTGTAACACCGTATTTGATGCTAAGCGTCTTATTGGCAGAAATTTTGAAGACCCAATTGTTCAAGCAGATATGAAACATTGGCCTTTTGATGTTATTAGTGATGGT---GGAAAACCAAAGATACAGGTAGAATTCAAGGGCGTGAAAAAGACTTTCTTCCCTGAAGAAATCTCATCCATGGTTTTAAACAAGATGAGGGATACTGCCGAGGCATATTTGGGATCTGCAGTGAAGGATGCTGTAATCACAGTTCCAGCTTATTTCAATGATTCCCAGCGTCAGGCTACTAAAGATGCTGGTACAATTTCTGGTCTTAATGTGCTGCGTATCATTAATGAACCTACTGCTGCAGCCATTGCCTATGGCTTAGACAAGAAAGTTGGTGGAGAGCGCAATGTTCTTATCTTCGATCTTGGCGGTGGTACTTTTGATGTTTCTATCCTTACCATTGAGGATGGAATCTTTGAAGTAAAATCAACTGCTGGTGACACTCACCTGGGAGGTGAAGACTTTGATAATCGTATGGTAACCCACTTCCTGCAAGAGTTCAAGCGTAAGTACAAGAAGGATCCCCAAGACAACAAACGTGCACTTCGCCGTCTTCGTACTGCCTGTGAACGTGCAAAGCGTACTCTTTCCTCTTCTACTCAAGCTAGCATTGAAATTGATTCCTTCTATGAAGGTATTGATTTATATACTTCAGTCACTCGTGCAAGATTTGAGGAACTCTGTGCTGATCTCTTCAAGGGTACTTTAGATCCAGTTGAGAAGTCTCTTCGTGATGCCA
>ES35All1
TTGCAAATGACCAGGGTAACCGTACAACACCTTCATATGTAGCATTCACCGATTCAGAGCGTCTTATTGGAGATGCTGCAAAAAATCAAGTAGCTATGAATCCTTGTAACACCGTATTTGATGCTAAGCGTCTTATTGGCAGAAATTTTGAAGACCCAATTGTTCAAGCAGATATGAAACATTGGCCTTTTGATATTATTGATGATGGCGGTGGAAAACCAAAGCTACAGGTAGAATTCAAGGGCGTGAAAAAGACTTTCTTCCCTGAAGAAATCTCATCCATGGTTTTAAACAAAATGAGGGATACTGCCGAGGCATATTTGGGATCTACAGTGAAGGATGCTGTAATCACAGTTCCTGCTTATTTCAATGATTCTCAGCGTCAAGCTACAAAAGATGCTGGTACAATTTCTGGTCTTAATGTGCTGCGTATCATTAATGAACCTACTGCTGCAGCCATTGCCTATGGCTTAGACAAGAAAGTTGGTGGAGAGCGCAATGTTCTTATCTTCGATCTTGGCGGTGGTACTTTTGATGTTTCTATCCTTACCATTGAGGATGGAATCTTTGAAGTAAAATCAACTGCTGGTGACACTCACTTGGGAGGTGAAGACTTTGATAATCGTATGGTAAACCACTTCCTGCAAGAGTTTAAGCGTAAGTACAAGAAGGATCCCCAAGACAACAAACGTGCACTTCGCCGTCTTCGTACTGCCTGTGAACGTGCAAAACGTACTCTTTCCTCTTCTACTCAAGCTAGCATTGAAATTGATTCCTTCTATGAAGGTATTGATTTCTATACTTCAATCACTCGTGCAAGATTTGAGGAACTCTGTGCTGATCTCTTCAGGGGTACTCTGGGACCGGTTGAGAAATCTCTTCGTGATGCCA
>ES56All1
TTGCAAATGACCAGGGTAACCGTACAACACCTTCATATGTAGCATTCACCGATTCAGAGCGTCTTATTGGAGATGCTGCAAAAAATCAAGTAGCTATGAATCCTTGTAACACCGTATTTGATGCTAAGCGTCTTATTGGCAGAAATTTTGAAGACCCAATTGTTCAAGCAGATATGAAACATTGGCCTTTTGATATTATTAGTGATGGT---GGAAAACCAAAGCTACAGGTAGAATTCATGGGCGAGAAAAAGACTTTCTTCCCTGAAGAAATCTCATCCATGGTTTTAAACAAGATGAGGGATACTGCCGAGGCATATTTGGGATCTGCAGTGAAGGATGCTGTAATCACAGTTCCAGCTTATTTCAATGATTCCCAGCGTCAGGCTACTAAAGATGCTGGTACAATTTCTGGTCTTAATGTGCTGCGTATCATTAATGAACCTACTGCTGCAGCCATTGCCTATGGCTTAGACAAGAAAGTTGGTGGAGAGCGCAATGTTCTTATCTTCGATCTTGGCGGTGGTACTTTTGATGTTTCTATCCTTACCATTGAGGATGGAATCTTTGAAGTAAAATCAACTGCTGGTGACACTCACCTGGGAGGTGAAGACTTTGATAATCGTATGGTAACCCACTTCCTGCAAGAGTTCAAGCGTAAGTACAAGAAGGATCCCCAAGACAACAAACGTGCACTTCGCCGTCTTCGTACTGCCTGTGAACGTGCAAAGCGTACTCTTTCCTCTTCTACTCAAGCTAGCATTGAAATTGATTCCTTCTATGAAGGTATTGATTTATATACTTCAGTCACTCGTGCAAGATTTGAGGAACTCTGTGCTGATCTCTTCAAGGGTACTTTAGATCCAGTTGAGAAGTCTCTTCGTGATGCCA
>ES40All2
TTGCAAATGACCAGGGTAACCGTACAACACCTTCATATGTAGCATTCACCGATTCAGAGCGTCTTATTGGAGATGCTGCAAAAAATCAAGTAGCTATGAATCCTTGTAACACCGTATTTGATGCTAAGCGTCTTATTGGCAGAAATTTTGAAGACCCAATTGTTCAAGCAGATATGAAACTATGGCCTTTTGATATTATTAGTGATGGT---GGAAAACCAAAGCTACAGGTAGAATTCATGGGCAAGAAAAAGAATTTCTTCCCTGAAGAAATCTCATCCATGGTTTTAAACAAGATGAGGGATACTGCCGAGGCATATTTGGGATCTACAGTGAAGGATGCTGTAATCACAGTTCCAGCTTATTTCAATGATTCCCAGCGTCAGGCTACTAAAGATGCTGGTACAATTTCTGGTCTTAATGTGCTGCGTATCATTAATGAACCTACTGCTGCAGCCATTGCCTATGGCTTAGACAAGAAAGTTGGTGGAGAGCGCAACGTTCTTATCTTCGATCTTGGCGGTGGTACTTTTGATGTTTCTATCCTTACCATTGAGGATGGAATCTTTGAAGTAAAATCAACTGCTGGTGACACTCACCTGGGAGGTGAAGACTTTGATAATCGTATGGTAACCCACTTCCTGCAAGAGTTCAAGCGTAAGTACAAGAAGGATCCCCAAGACAACAAACGTGCACTTCGCCGTCTTCGTACTGCCTGTGAACGTGCAAAGCGTACTCTTTCCTCTTCTACTCAAGCTAGCATTGAAATTGATTCCTTCTATGAAGGTATTGATTTATATACTTCAGTCACTCGTGCAAGATTTGAGGAACTCTGTGCTGATCTCTTCAAGGGTACTTTAGATCCAGTTGAGAAGTCTCTTCGTGATGCCA
>ES37All2
TTGCAAATGACCAGGGTAACCGTACAACACCTTCATATGTAGCATTCACCGATTCAGAGCGTCTTATTGGAGATGCTGCAAAAAATCAAGTAGCTATGAATCCTTGTAACACCGTATTTGATGCTAAACGTCTTATTGGCAGAAAGTTTGAAGATCCAATTGTTCAAGCAGATATGAAACATTGGCCTTTTGATATTATTGATGATGGT---GGAAAACCAAAGATACAGGTAGAATTCAAGGGCGAGAAAAAGACTTTCTTCCCTGAAGAAATCTCATCCATGGTTTTAAACAAGATGAGGGATACTGCCGAGGCATATTTGGGATCTACAGTGAAGGATGCTGTAATCACAGTTCCAGCTTATTTCAATGATTCCCAGCGTCAGGCTACAAAAGATGCTGGTGCAATTTCTGGTCTTAATGTGCTGCGTATCATTAATGAACCTACTGCTGCAGCCATTGCCTATGGCTTAGACAAGAAAATTGGTGGAGAGCGCAATGTTCTTATCTTCGATCTTGGCGGTGGTACTTTTGATGTTTCTATCCTTACCATTGAGGATGGAATCTTTGAAGTAAAATCAACTGCTGGTGACACTCACTTGGGAGGTGAAGACTTTGATAATCGTATGGTAAACCACTTCCTGCAAGAGTTTAAGCGTAAGTACAAGAAGGATCCCCAAGACAACAAACGTGCACTTCGCCGTCTTCGTACTGCCTGTGAACGTGCAAAACGTACTCTTTCCTCTTCTACTCAAGCTAGCATTGAAATTGATTCCCTCTATGAAGGTATTGATTTATATACTTCAATCACTCGTGCAAGATTTGAGGAACTCTGTGCTGATCTCTTCAAGGGTACTTTAGATCCAGTTGAGAAGTCTCTTCGTGATGCCA
>ES36All1
TTGCAAATGACCAGGGTAACCGTACAACACCTTCATATGTAGCATTCACCGATTCAGAGCGTCTTATTGGAGATGCTGCAAAAAATCAAGTAGCTATGAATCCTTGTAACACCGTATTTGATGCTAAGCGTCTTATTGGCAGAAATTTTGAAGACCCAATTGTTCAAGCAGATATGAAACATTGGCCTTTTGATATTATTAGTGATGGT---GGAAAACCAAAGATACAGGTAGAATTCAAGGGCGAGAAAAAGACTTTCTTCCCTGAAGAAATCTCATCCATGGTTTTAAACAAGATGAGGGATACTGCCGAGGCATATTTGGGATCTACAGTGAAGGATGCTGTAATCACAGTTCCAGCTTATTTCAATGATTCCCAGCGTCAGGCTACTAAAGATGCTGGTACAATTTCTGGTCTTAATGTGCTGCGTATCATTAATGAACCTACTGCTGCAGCCATTGCCTATGGCTTAGACAAGAAAGTTGGTGGAGAGCGCAATGTTCTTATCTTCGATCTTGGCGGTGGTACTTTTGATGTTTCTATCCTTACCATTGAGGATGGAATCTTTGAAGTAAAATCAACTGCTGGTGACACTCACCTGGGAGGTGAAGACTTTGATAATCGTATGGTAACCCACTTCCTGCAAGAGTTCAAGCGTAAGTACAAGAAGGATCCCCAAGACAACAAACGTGCACTTCGCCGTCTTCGTACTGCCTGTGAACGTGCAAAGCGTACTCTTTCCTCTTCTACTCAAGCTAGCATTGAAATTGATTCCTTCTATGAAGGTATTGATTTATATACTTCAGTCACTCGTGCAAGATTTGAGGAACTCTGTGCTGATCTCTTCAGGGGTACTTTAGATCCAGTTGAGAAGTCTCTTCGTGATGCCA
>ES73All2
TTGCAAATGACCAGGGTAACCGTACAACACCTTCATATGTAGCATTCACCGATTCAGAGCGTCTTATTGGAGATGCTGCAAAAAATCAAGTAGCTATGAATCCTTGTAACACCGTATTTGATGCTAAGCGTCTTATTGGCAGAAATTTTGAAGACCCAATTGTTCAAGCAGATATGAAACATTGGCCTTTTGATATTATTAGTGACGGT---GGAAAACCTAAGATACAGGTAGAATTCAAGGGCGAGAAAAAGACTTTCTTCCCTGAAGAAATCTCATCCATGGTTTTAAACAAGATGAGGGATACTGCCGAGGCATATTTGGGATCTGCAGTGAAGGATGCTGTAATCACAGTTCCAGCTTATTTCAATGATTCCCAGCGTCAGGCTACTAAAGATGCTGGTACAATTTCTGGTCTTAATGTGCTGCGTATCATTAATGAACCTACTGCTGCAGCCATTGCCTATGGCTTAGACAAGAAAGTTGGTGGAGAGCGCAATGTTCTTATCTTCGATCTTGGCGGTGGTACTTTTGATGTTTCTATCCTTACCATTGAGGATGGAATCTTTGAAGTAAAATCAACTGCTGGTGACACTCACCTGGGAGGTGAAGACTTTGATAATCGTATGGTAACCCACTTCCTGCAAGAGTTTAAGCGTAAGTACAAGAAGGATCCCCAAGACAACAAACGTGCACTTCGCCGTCTTCGTACTGCCTGTGAACGTGCAAAGCGTACTCTTTCCTCTTCTACTCAAGCTAGCATTGAAATTGATTCCTTCTATGAAGGTATTGATTTATATACTTCAGTCACTCGTGCAAGATTTGAGGAACTCTGTGCTGATCTCTTCAAGGGTACTTTAGATCCAGTTGAGAAGTCTCTTCGTGATGCCA
