# Supplementary material for: Divergent ecological histories of two sister Antarctic krill species led to contrasted patterns of genetic diversity in their heat‐shock protein (hsp70) arsenal
Source: Ecol Evol. 2016 Feb 9;6(5):1555–75. doi: 10.1002/ece3.1989 (PMC4775515; doi:10.1002/ece3.1989)
Supplement: Supplementary file 5 — Data S4. Sequence alignment of Hsp70C for the two krill species. [file ECE3-6-1555-s005.txt]

>ES14All1
CCAAGATGTCTGCTCCAGTAATTGGTGTTGACTTAGGGACCACCTACTCCTGTGTGGGGGTGTTCCAGCATGGTAAAGTGGAAATAATAGCAAATGACCAGGGCAACAGAACAACACCTTCATATGTTGCATTCACAGATACAGAGCGTCTCATTGGTGATGCTGCTAAGAACCAGGTAGCCATGAATCCAAGCAATACCATCTTTGATGCAAAGCGTCTTATTGGACGCAAGTATGATGACCCCACAGTCCAGGCAGATAAGAAACACTGGCCCTTCCAGGTGACCAGTAATTCAGGGAAACCTCAGATGCAAGTGGAATTCAAGGGTGAGACTAAGAAATTCAACCCTGAAGAGATCTCATCCATGATTCTCACAAAGGTGAAGGAAACCGCTGAGGCCTATTTGGGACAGACAGTAAGAGATGCAGTTGTCACAGTTCCAGCATATTTCAATGACTCACAAAGACAAGCCACAAAGGATGCGGGTGTTATTGCTGGTCTTAACGTCTTGCGTATAATTAATGAACCAACAGCCGCAGCCATTGCCTACGGTTTGGATAAGAAGACAGGTTCAACTGGTCAAGGGGAGAAAAATGTACTTATATTTGACCTGGGTGGAGGAACATTTGATGTTTCTATTCTAAGTATTGATGATGGCATTTTTGAAGTAAAGGCAACAGCTGGAGACACCCATTTGGGAGGTGAAGATTTTGATAATAGACTTGTAGATCACTTTACTCAAGAATTCCAAAGAAAGTTTAAAAAGGACATTTCAAGCAACAAACGAGCTCTGCGGCGCCTAAGAACAGCATGTGAAAGAGCAAAAAGAACCCTATCCTCATCGTCACA
>ES128All2
CCAAGATGTCTGCTCCAGTAATTGGTATTGACCTAGGGACCACCTACTCCTGTGTGGGGGTCTTCCAGCATGGTAAAGTGGAAATAATAGCAAATGACCAGGGAAACAGAACAACACCTTCATATGTTGCATTCACAGATACAGAGCGTCTCATTGGTGATGCTGCTAAAAACCAGGTAGCCATGAATCCAAGCAATACCATCTTTGATGCAAAGCGTCTTATTGGACGCAAGTATGATGACCCCACAGTCCAGGCAGATAAGAAACACTGGCCCTTCCAGGTGACCAGTAATTCAGGGAAACCTCAGATGCACGTGGAATTCAAAGGTGAGACTAAGAAATTCAACCCTGAAGAGATCTCATCCATGATTCTCACAAAGATGAAGGAAACCGCTGAGGCCTATTTGGGACAGACAGTAAGAGATGCAGTTGTCACAGTTCCAGCATATTTCAATGACTCCCAAAGACAAGCCACAAAGGATGCGAGTGTTATTGCTGGTCTTAACGTCTTGCGTATAATTAATGAACCAACAGCCGCAGCCATTGCCTACGGTTTGGATAAGAAGACAGGTTCAACTGGTCAAGGGGAGAAAAATGTACTTATATTTGACCTGGGTGGAGGAACATTTGATGTTTCTATTCTAAGTATTGATGATGGCATTTTTGAAGTAAAGGCAACAGCTGGAGACACCCATTTGGGAGGTGAAGATTTTGATAATAGACTTGTAGATCACTTTACTCAAGAATTCCAAAGAAAGTTTAAAAAGGACATTTCAAGCAACAAACGAGCTCTGCGGCGCCTAAGAACAGCATGCGAAAGAGCAAAAAGAACCCTATCCTCATCGTCACA
>ES50All2
CCAAGATGTCTGCTCCAGTAATTGGTATTGACCTAGGGACCACCTACTCCTGTGTGGGGGTGTTCCAGCATGGTAAGGTGGAAATAATAGCAAATGACCAGGGAAACAGAACAACACCTTCATATGTTGCATTCACAGATACAGAGCGTCTCATTGGTGATGCTGCTAAGAACCAGGTAGCCATGAATCCAAGCAATACCATCTTTGATGCAAAGCGTCTTATTGGACGCAAGTATGATGACCCCGCAGTCCAGGCAGATAAGAAACACTGGCCCTTCCAGGTGACCAGTAATTCAGGGAAACCTCAGATGCAAGTGGAATTCAAGGGTGAGACTAAGAAATTCAACCCTGAAGAGATCTCATCCATGATTCTCACAAAGATGAAGGAAACCGCTGAGGCCTATTTGGGACAGACAGTAAGAGATGCAGTTGTCACAGTTCCAGCATATTTCAATGACTCACAAAGACAAGCCACAAAGGATGCGGGTGTTATTGCTGGTCTTAACGTCTTGCATATAATTAATGAACCAACAGCCGCAGCCATTGCCTACGGTTTGGATAAGAAGACAGGTTCAACTGGTCAGGGGGAGAAAAATGTACTTATATTTGACCTGGGTGGAGGAACATTTGATGTTTCTATTCTAAGTATTGATGATGGCATTTTTGAAGTAAAGGCAACAGCTGGAGACACCCACTTGGGAGGTGAAGATTTTGATAATAGACTTGTAGATCACTTTACTCAAGAATTCCAAAGAAAGTTCAAAAAGGACATTTCAAGCAACAAACGAGCTCTGCGGCGCCTAAGAACAGCATGTGAAAGAGCAAAAAGAACCCTATCCTCATCGTCACA
>ES40All2
CCAAGATGTCTGCTCCAGTAATTGGTATTGACCTAGGGACCACCTACTCCTGTGTGGGGGTGTTCCAGCATGGTAAAGTGGAAATAATAGCAAATGACCAGGGAAACAGAACAACACCTTCATATGTTGCATTCACAGATACAGAGCGTCTCATTGGTGATGCTGCTAAGAACCAGGTAGCCATGAATCCAAGCAATACCATCTTTGATGCAAAGCGTCTTATTGGACGCAAGTATGATGATCCCACAGTCCAGGCAGATAAGAAACACTGGCCCTTCCAGGTGACCAGTAATTCAGGGAAACCTCAGATGCAAGTGGAATTCAAGGGTGAGACTAAGAAATTCAACCCTGAAGAGATCTCATCCATGATTCTCACAAAGATGAAGGAAACCGCTGAGGCCTATTTGGGACAGACAGTAAGAGATGCAGTTGTCACAGTTCCAGCATATTTCAATGACTCACAAAGACAAGCCACAAAGGATGCGGGTGTTATTGCTGGTCTTAACGTCTTGCGTATAATTAATGAACCAACAGCCGCAGCCATTGCCTACGGTTTGGATAAGAAGACAGGTTCAACTGGTCAAGGGGAGAAAAATGTACTTATATTTGACCTGGGTGGAGGAACATTTGATGTTTCTATTCTAAGTATTGATGATGGCATTTTTGAAGTAAAGGCAACAGCTGGAGACACCCATTTGGGAGGTGAAGATTTTGATAATAGACTTGTAGATCACTTTACTCAAGAATTCCAAAGAAAGTTTAAAAAGGACATTTCAAGCAACAAACGAGCTCTGCGGCGCCTAAGAACAGCATGTGAAAGAGCAAAAAGAACCCTATCCTCATCGTCACA
>ES69All2
CCAAGATGTCTGCTCCAGTAATTGGTATTGACCTAGGGACCACCTACTCCTGTGTGGGGGTGTTCCAGCATGGTAAAGTGGAAATAATAGCAAATGACCAGGGAAACAGAACAACACCTTCATATGTTGCATTCACAGATACAGAGCGTCTCATTGGTGATGCTGCTAAGAACCAGGTAGCCATGAATCCAAGCAATACCATCTTTGATGCAAAGCGTCTTATTGGACGCAAGTATGATGATCCCACAGTCCAGGCAGATAAGAAACACTGGCCCTTCCAGGTGACCAGTAATTCAGGGAAACCTCAGATGCAAGTGGAATTCAAGGGTGAGACTAAGAAATTCAACCCTGAAGAGATCTCATCCATGATTCTCACAAAGATGAAGGAAACCGCTGAGGCCTATTTGGGACAGACAGTAAGAGATGCAGTTGTCACAGTTCCAGCATATTTCAATGACTCACAAAGACAAGCCACAAAGGATGCGGGTGTTATTGCTGGTCTTAACGTCTTGCGTATAATTAATGAACCAACAGCCGCAGCCATTGCCTACGGTTTGGATAAGAAGACAGGTTCAACTGGTCAAGGGGAGAAAAATGTACTTATATTTGACCTGGGTGGAGGAACATTTGATGTTTCTATTCTAAGTATTGATGATGGCATTTTTGAAGTAAAGGCAACAGCTGGAGACACCCATTTGGGAGGTGAAGATTTTGATAATAGACTTGTAGATCACTTTACTCAAGAATTCCAAAGAAAGTTTAAAAAGGACATTTCAAGCAACAAACGAGCTCTGCGGCGCCTAAGAACAGCATGTGAAAGAGCAAAAAGAACCCTATCCTCATCGTCACA
>ES99All2
CCAAGATGTCTGCTCCAGTAATTGGTATTGACCTAGGGACCACCTACTCCTGTGTGGGGGTGTTCCAGCATGGTAAAGTGGAAATAATAGCAAATGACCAGGGAAACAGAACAACACCTTCATATGTTGCATTCACAGATACAGAGCGTCTCATTGGTGATGCTGCTAAGAACCAGGTAGCCATGAATCCAAGCAATACCATCTTTGATGCAAAGCGTCTTATTGGACGCAAGTATGATGATCCCACAGTCCAGGCAGATAAGAAACACTGGCCCTTCCAGGTGACCAGTAATTCAGGGAAACCTCAGATGCAAGTGGAATTCAAGGGTGAGACTAAGAAATTCAACCCTGAAGAGATCTCATCCATGATTCTCACAAAGATGAAGGAAACCGCTGAGGCCTATTTGGGACAGACAGTAAGAGATGCAGTTGTCACAGTTCCAGCATATTTCAATGACTCACAAAGACAAGCCACAAAGGATGCGGGTGTTATTGCTGGTCTTAACGTCTTGCGTATAATTAATGAACCAACAGCCGCAGCCATTGCCTACGGTTTGGATAAGAAGACAGGTTCAACTGGTCAAGGGGAGAAAAATGTACTTATACTTGACCTGGGTGGAGGAACATTTGATGTTTCTATTCTAAGTATTGATGATGGCATTTTTGAAGTAAAGGCAACAGCTGGAGACACCCATTTGGGAGGTGAAGATTTTGATAATAGACTTGTAGATCACTTTACTCAAGAATTCCAAAGAAAGTTTAAAAAGGACATTTCAAGCAACAAACGAGCTCTGCGGCGCCTAAGAACAGCATGTGAAAGAGCAAAAAGAACCCTATCCTCATCGTCACA
>ES44All1
CCAAGATGTCTGCTCCAGTAATTGGTATTGACCTAGGGACCACCTACTCCTGTGTGGGGGTGTTCCAGCATGGTAAAGTGGAAATAATAGCAAATGACCAGGGAAACAGAACAACACCTTCATATGTTGCATTCACAGATACAGAGCGTCTCATTGGTGATGCTGCTAAGAACCAGGTAGCCATGAATCCAAGCAATACCATCTTTGATGCAAAGCGTCTTATTGGACGCAAGTATGATGATCCCACAGTCCAGGCAGATAAGAAACACTGGCCCTTCCAGGTGACCAGTAATTCAGGGAAACCTCAGATGCAAGTGGAATTCATGGGTGAGACTAAGAAATTCAACCCTGAAGAGATCTCATCCATGATTCTCACAAAGATGAAGGAAACCGCTGAGGCCTATTTGGGACAGACAGTAAGAGATGCAGTTGTCACAGTTCCAGCATATTTCAATGACTCACAAAGACAAGCCACAAAGGATGCGGGTGTTATTGCTGGTCTTAACGTCTTGCGTATAATTAATGAACCAACAGCCGCAGCCATTGCCTACGGTTTGGATAAGAAGACAGGTTCAACTGGTCAAGGGGAGAAAAATGTACTTATATTTGACCTGGGTGGAGGAACATTTGATGTTTCTATTCTAAGTATTGATGATGGCATTTTTGAAGTAAAGGCAACAGCTGGAGACACCCATTTGGGAGGTGAAGATTTTGATAATAGACTTGTAGATCACTTTACTCAAGAATTCCAAAGAAAGTTTAAAAAGGACATTTCAAGCAACAAACGAGCTCTGCGGCGCCTAAGAACAGCATGTGAAAGAGCAAAAAGAACCCTATCCTCATCGTCACA
>ES97All1
CCAAGATGTCTGCTCCAGTAATTGGTATTGACCTAGGGACCACCTACTCCTGTGTGGGGGTGTTCCAGCATGGTAAAGTGGAAATAATAGCAAATGACCAGGGAAACAGAACAACACCTTCATATGTTGCATTCACAGATACAGAGCGTCTCATTGGTGATGCTGCTAAGAACCAGGTAGCCATGAATCCAAGCAATACCATCTTTGATGCAAAGCGTCTTATTGGACGCAAGTATGATGACCCCACAGTCCAGGCAGATAAGAAACACTGGCCCTTCCAGGTGACCAGTAATTCAGGGAAACCTCAGATGCAAGTGGAATTCATGGGTGAGACTAAGAAATTCAACCCTGAAGAGATCTCATCCATGATTCTCACAAAGATGAAGGAAACCGCTGAGGCCTATTTGGGACAGACAGTAAGAGATGCAGTTGTCACAGTTCCAGCATATTTCAATGACTCACAAAGACAAGCCACAAAGGATGCGGGTGTTATTGCTGGTCTTAACGTCTTGCGTATAATTAATGAACCAACAGCCGCAGCCATTGCCTACGGTTTGGATAAGAAGACAGGTTCAACTGGTCAAGGGGAGAAAAATGTACTTATATTTGACCTGGGTGGAGGAACATTTGATGTTTCTATTCTAAGTATTGATGATGGCATTTTTGAAGTAAAGGCAACAGCTGGAGACACCCATTTGGGAGGTGAAGATTTTGATAATAGACTTGTAGATCACTTTACTCAAGAATTCCAAAGAAAGTTTAAAAAGGACATTTCAAGCAACAAACGAGCTCTGCGGCGCCTAAGAACAGCATGTGAAAGAGCAAAAAGAACCCTATCCTCATCGTCACA
>ES65All2
CCAAGATGTCTGCTCCAGTAATTGGTATTGACCTAGGGACCACCTACTCCTGTGTGGGGGTGTTCCAGCATGGTAAAGTGGAAATAATAGCAAATGACCAGGGAAACAGAACAACACCTTCATATGTTGCATTCACAGATACAGAGCGTCTCATTGGTGATGCTGCTAAGAACCAGGTAGCCATGAATCCAAGCAATACCATCTTTGATGCAAAGCGTCTTATTGGACGCAAGTATGATGACCCCACAGTCCAGGCAGATATGAAACACTGGCCCTTCCAGGTGACCAATAATTCAGGGAAACCTCAGATGCAAGTGGAATTCATGGGTGAGACTAAGAAATTCAACCCTGAAGAGATCTCATCCATGATTCTCACAAAGATGAAGGAAACCGCTGAGGCCTATTTGGGACAGACAGTAAAAGATGCGGTTGTCACAGTTCCAGCCTATTTCAATGACTCACAAAGACAAGCCACAAAGGATGCGGGTGTTATTGCTGGTCTTAACGTCTTGCGTATAATTAATGAACCAACAGCCGCAGCCATTGCCTACGGTTTGGATAAGAAGACAGGTTCAACTGGTCAAGGGGAGAAAAATGTACTTATATTTGACCTGGGTGGAGGAACATTTGATGTTTCTATTCTAAGTATTGATGATGGCATTTTTGAAGTAAAGGCAACAGCTGGAGATACCCACTTGGGAGGTGAAGATTTTGATAATAGACTTGTAGATCACTTTACTCAAGAATTCCAAAGAAAGTTCAAAAAGGACATTTCAAGCAACAAACGAGCTCTGCGGCGCCTAAGAACAGCATGTGAAAGAGCAAAAAGAACCCTATCCTCATCGTCACA
>ES100All2
CCAAGATGTCTGCTCCAGTAATTGGTATTGACCTAGGGACCACCTACTCCTGTGTGGGGGTGTTCCAGCATGGTAAAGTGGAAATAATAGCAAATGACCAGGGAAACAGAACAACACCTTCATATGTTGCATTCACAGATACAGAGCGTCTCATTGGTGATGCTGCTAAGAACCAGGTAGCCATGAATCCAAGCAATACCATCTTTGATGCAAAGCGACTTATTGGACGCAAGTATGATGACCCCACAGTCCAGGCAGATAAGAAACACTGGCCCTTCCAGGTGACCAGTAATTCAGGGAAACCTCAGATGCAAGTGGAATTCAAGGGTGAGACTAAGAAATTCAACCCTGAAGAGATCTCATCCATGATTCTCACAAAGATGAAGGAAACCGCTGAGGCCTATTTGGGACAGACAGTAAGAGATGCAGTTGTCACAGTTCCAGCATATTTCAATGACTCACAAAGACAAGCCACAAAGGATGCGGGTGTTATTGCTGGTCTTAACGTCTTGCGTATAATTAATGAACCAACAGCCGCAGCCATTGCTTACGGTTTGGATAAGAAGACAGGTTCAACTGGTCAAGGGGAGAAAAATGTACTTATATTTGACCTGGGTGGAGGAACATTTGATGTTTCTATTCTAAGTATTGATGATGGCATTTTTGAAGTAAAGTCAACAGCTGGAGACACCCATTTGGGAGGTGAAGATTTTGATAATAGACTTGTAGATCACTTTACTCAAGAATTCCAAAGAAAGTTTAAAAAGGACATTTCAAGCAACAAACGAGCTCTGCGGCGCCTAAGAACAGCATGTGAAAGAGCAAAAAGAACCCTATCCTCATCGTCACA
>ES73All1
CCAAGATGTCTGCTCCAGTAATTGGTATTGACCTAGGGACCACCTACTCCTGTGTGGGGGTGTTCCAGCATGGTAAAGTGGAAATAATAGCAAATGACCAGGGCAACAGAACAACACCTTCATATGTTGCATTCACAGATACAGAGCGTCTCATTGGTGATGCTGCTAAGAACCAGGTAGCCATGAATCCAAGCAATACCATCTTTGATGCAAAGCGTCTTATTGGACGCAAGTATGATGACCCCACAGTCCAGGCAGATAAGAAACACTGGCCCTTCCAGGTGACCAGTAATTCAGGGAAACCTCAGATGCAAGTGGAATTCATGGGTGAGACTAAGAAATTCAACCCTGAAGAGATCTCATCCATGATTCTCACAAAGATGAAGGAAACCGCTGAGGCCTATTTGGGACAGACAGTAAGAGATGCAGTTGTCACAGTTCCAGCATATTTCAATGACTCACAAAGACAAGCCACAAAGGATGCGGGTGTTATTGCTGGTCTTAACGTCTTGCGTATAATTAATGAACCAACAGCCGCAGCCATTGCCTACGGTTTGGATAAGGAGACAGGTTCAACTGGTCAAGGGGAGAAAAATGTACTTATATTTGACCTGGGTGGAGGAACATTTGATGTTTCTATTCTAAGTATTGATGATGGCATTTTTGAAGTAAAGGCAACAGCTGGAGACACCCATTTGGGAGGTGAAGATTTTGATAATAGACTTGTAGATCACTTTACTCAAGAATTCCAAAGAAAGTTTAAAAAGGACATTTCAAGCAACAAACGAGCTCTGCGGCGCCTAAGAACAGCATGTGAAAGAGCAAAAAGAACCCTATCCTCATCGTCACA
>ES73All2
CCAAGATGTCTGCTCCAGTAATTGGTATTGACCTAGGGACCACCTACTCCTGTGTGGGGGTGTTCCAGCATGGTAAAGTGGAAATAATAGCAAATGACCAGGGCAACAGAACAACACCTTCATATGTTGCATTCACAGATACAGAGCGTCTCATTGGTGATGCTGCTAAGAACCAGGTAGCCATGAATCCAAGCAATACCATCTTTGATGCAAAGCGTCTTATTGGACGCAAGTATGATGACCCCACAGTCCAGGCAGATAAGAAACACTGGCCCTTCCAGGTGACCAGTAATTCAGGGAAACCTCAGATGCAAGTGGAATTCATGGGTGAGACTAAGAAATTCAACCCTGAAGAGATCTCATCCATGATTCTCACAAAGATGAAGGAAACCGCTGAGGCATATTTGGGACAGACAGTAAGAGATGCAGTTGTCACAGTTCCAGCATATTTCAATGACTCACAAAGACAAGCCACAAAGGATGCGGGTGTTATTGCTGGTCTTAACGTCTTGCGTATAATTAATGAACCAACAGCCGCAGCCATTGCCTACGGTTTGGATAAGAAGACAGGTTCAACTGGTCAAGGGGAGAAAAATGTACTTATATTTGACCTGGGTGGAGGAACATTTGATGTTTCTATTCTAAGTATTGATGATGGCATTTTTGAAGTAAAGGCAACAGCTGGAGACACCCATTTGGGAGGTGAAGATTTTGATAATAGACTTGTAGATCACTTTACTCAAGAATTCCAAAGAAAGTTTAAAAAGGACATTTCAAGCAACAAACGAGCTCTGCGGCGCCTAAGAACAGCATGTGAAAGAGCAAAAAGAACCCTATCCTCATCGTCACA
>ES40All1
CCAAGATGTCTGCTCCAGTAATTGGTATTGACCTAGGGACCACCTACTCCTGTGTGGGGGTGTTCCAGCATGGTAAAGTGGAAATAATAGCAAATGACCAGGGCAACAGAACAACACCTTCATATGTTGCATTCACAGATACAGAGCGTCTCATTGGTGATGCTGCTAAGAACCAGGTAGCCATGAATCCAAGCAATACCATCTTTGATGCAAAGCGTCTTATTGGACGCAAGTATGATGACCCCACAGTCCAGGCAGATAAGAAACACTGGCCCTTCCAGGTGACCAGTAATTCAGGGAAACCTCAGATGCAAGTGGAATTCAAGGGTGAGACTAAGAAATTCAACCCTGAAGAGATCTCATCCATGATTCTCACAAAGATGAAGGAGACAGCTGAGGCCTATTTGGGACAAACAGTAAGAGATGCGGTTGTCACAGTTCCAGCATATTTCAATGACTCACAAAGACAAGCCACAAAGGATGCTGGTGTTATTGCTGGTCTTAACGTCTTACGTATAATTAATGAACCAACAGCCGCAGCCATTGCCTACGGTTTGGATAAGAAGACAGGTTCAACTGGTCAAGGGGAGAAAAATGTACTTATATTTGACCTGGGTGGAGGAACATTTGATGTTTCTATTCTAAGTATTGATGATGGCATTTTTGAAGTAAAGGCAACAGCTGGAGACACCCATTTGGGAGGTGAAGATTTTGATAATAGACTTGTAGATCACTTTACTCAAGAATTCCAAAGAAAGTTCAAAAAGGACATTTCAAGCAACAAACGAGCTCTGCGGCGCCTAAGAACAGCATGTGAAAGAGCAAAAAGAACCCTATCCTCATCGTCACA
>ES14All2
CCAAGATGTCTGCTCCAGTAATTGGTGTTGACCTGGGGACCACCTACTCCTGTGTGGGGGTGTTCCAGCATGGTAAAGTGGAAATAATAGCAAATGACCAGGGAAACAGAACAACACCTTCATATGTTGCATTCACAGATACAGAGCGTCTCATTGGTGATGCTGCTAAGAACCAGGTAGCCATGAATCCAAGCAATACCATCTTTGATGCAAAGCGTCTTATTGGACGCAAGTATGATGACCCCACAGTCCAGGCAGATAAGAAACACTGGCCCTTCCAGGTGAACAGTAATTCAGGGAAACCTCAGATGCAAGTGGAATTCAAGGGTGAGACTAAGAAATTCAACCCTGAAGAGATCTCATCCATGATTCTCACAAAGGTGAAGGAGACAGCTGAGGCCTATTTGGGACAAACAGTAAGAGATGCAGTTGTCACAGTTCCAGCATATTTCAATGACTCACAAAGACAAGCCACAAAGGATGCTGGTGTTATTGCTGGTCTTAACGTCTTACATATAATTAATGAACCAACAGCCGCAGCCATTGCCTACGGTTTGGATAAGAAGACAGGTTCAACTGGTCAAGGGGAGAAAAATGTACTTATATTTGACCTGGGTGGAGGAACATTTGATGTTTCTATTCTAAGTATTGATGATGGCATTTTTGAAGTAAAGGCAACATCTGGAGACACCCATTTGGGAGGTGAAGATTTTGATAATAGACTTGTAGATCACTTTACTCAAGAATTCCAAAGAAAGTTCAAAAAGGACATTTCAAGCAACAAACGAGCTCTGCGGCGCCTAAGAACAGCATGTGAAAGAGCAAAAAGAACCCTATCCTCATCGTCACA
>ES128All1
CCAAGATGTCTGCTCCAGTAATTGGTATTGACCTAGGGACCACCTACTCCTGTGTGGGGGTGTTCCAGCATGGTAAAGTGGAAATAATAGCAAATGACCAGGGCAACAGAACAACACCTTCATATGTTGCATTCACAGATACAGAGCGTCTCATTGGTGATGCTGCTAAGAACCAGGTAGCCATGAATCCAAGCAATACCATCTTTGATGCAAAGCGTCTTATTGGACGCAAGTATGATGACCCCACAGTCCAGGCAGATATGAAACACTGGCCCTTCCAGGTGACCAGTAATTCAGGGAAACCTCAGATGCAAGTGGAATTCATGGGTGAGACTAAGAAATTCAACCCTGAAGAGATCTCATCCATGATTCTCACAAAGATGAAGGAGACAGCTGAGGCCTATTTGGGACAAACAGTAAGAGATGCAGTTGTCACAGTTCCAGCATATTTCAATGACTCACAAAGACAAGCCACAAAGGATGCTGGTGTTATTGCTGGTCTTAACGTCTTACGTATAATTAATGAACCAACAGCCGCAGCCATTGCCTACGGTTTGGATAAGAAGACAGGTTCAACTGGTCAAGGGGAGAAAAATGTACTTATATTTGACCTGGGTGGAGGAACATTTGATGTTTCTATTCTAAGTATTGATGATGGCATTTTTGAAGTAAAGGCAACAGCTGGAGACACCCACTTGGGAGGTGAAGATTTTGATAATAGACTTGTAGATCACTTTACTCAAGAATTCCAAAGAAAGTTCAAAAAGGACATTTCAAGCAACAAACGAGCTCTGCGGCGCCTAAGAACAGCATGTGAAAGAGCAAAAAGAACCCTATCCTCATCGTCACA
>ES99All1
CCAAGATGTCTGCTCCAGTAATTGGTATTGACCTAGGGACTACCTACTCCTGTGTGGGGGTGTTCCAGCATGGTAAAGTGGAAATAATAGCAAATGACCAGGGCAACAGAACAACACCTTCATATGTTGCATTCACAGATACAGAGCGTCTCATTGGTGATGCTGCTAAGAACCAGGTAGCCATGAATCCAAGCAATACCATATTTGATGCAAAGCGTCTTATTGGACGCAAGTATGATGACCCCACAGTCCAGGCAGATATGAAACACTGGCCCTTCCAGGTGACCAGTAATTCAGGGAAACCTCAGATGCAAGTGGAATTCAAGGGTGAGACTAAGAAATTCAACCCTGAAGAGATCTCATCCATGATTCTCACAAAGATGAAGGAGACAGCTGAGGCATATTTGGGACAAACAGTAAGAGATGCAGTTGTCACAGTTCCAGCATATTTCAATGACTCACAAAGACAAGCCACAAAGGATGCTGGTGTTATTGCTGGTCTTAACGTCTTACGTATAATTAATGAACCAACAGCCGCTGCCATTGCCTACGGTTTGGATAAGAAGACAGGTTCAACTGGTCAAGGGGAGAAAAATGTACTTATATTTGACCTGGGTGGAGGGACATTTGATGTTTCTATTCTAAGTATTGATGATGGCATTTTTGAAGTAAAGGCAACAGCTGGAGACACCCACTTGGGAGGTGAAGATTTTGATAATAGACTTGTAGATCACTTTATTCAAGAATTCCAAAGAAAGTTCAAAAAGGACATTTCAAGCAACAAACGAGCTCTGCGGCGCCTAAGAACAGCATGTGAAAGAGCAAAAAGAACCCTATCCTCATCGTCACA
>ES100All1
CCAAGATGTCTGCTCCAGTAATTGGTATTGACCTAGGGACTACCTACTCCTGTGTGGGGGTGTTCCAGCATGGTAAAGTGGAAATAATAGCAAATGACCAGGGCAACAGAACAACACCTTCATATGTTGCATTCACAGATACAGAGCGTCTCATTGGTGATGCTGCTAAGAACCAGGTAGCCATGAATCCAAGCAATACCATCTTTGATGCAAAGCGTCTTATTGGACGCAAGTATGATGACCCCACAGTCCAGGCAGATATGAAACACTGGCCCTTCCAGGTGACCAGTAATTCAGGGAAACCTCAGATGCAAGTGGAATTCAAGGGTGAGACTAAGAAATTCAACCCTGAAGAGATCTCATCCATGATTCTCACAAAGATGAAGGAGACAGCTGAGGCCTATTTGGGACAAACAGTAAGAGATGCAGTTGTCACAGTTCCAGCATATTTCAATGACTCACAAAGACAAGCCACAAAGGATGCTGGTGTTATTGCTGGTCTTAACGTCTTACGTATAATTAATGAACCAACAGCCGCAGCCATTGCCTACGGTTTGGATAAGAAGACAGGTTCAACTGGTCAAGGGGAGAAAAATGTACTTATATTTGACCTGGGTGGAGGAACGTTTGATGTTTCTATTCTAAGTATTGATGATGGCATTTTTGAAGTAAAGGCAACAGCTGGAGATACCCACTTGGGAGGTGAAGATTTTGATAATAGACTTGTAGATCACTTTACTCAAGAATTCCAAAGAAAGTTCAAAAAGGACATTTCAAGCAACAAACGAGCTCTGCGGCGCCTAAGAACAGCATGTGAAAGAGCAAAAAGAACCCTATCCTCATCGTCACA
>ES97All2
CCAAGATGTCTGCTCCAGTAATTGGTATTGACCTAGGGACCACCTACTCCTGTGTGGGGGTGTTCCAGCATGGTAAAGTGGAAATAATAGCAAATGACCAGGGCAACAGAACAACACCTTCATATGTTGCATTCACAGATACAGAGCGTCTCATTGGTGATGCTGATAAGAACCAGGTAGCCATGAATCCAAGCAATACCATCTTTGATGCAAAGCGTCTTATTGGACGCAAGTATGATGACCCCACAGTCCAGGCAGATATGAAACACTGGCCCTTCCAGGTGACCAGTAATTCAGGGAAACCTCAGATGCAAGTGGAATTCAAGGGTGAGACTAAGAAATTCAACCCTGAAGAGATGTCATCCATGATTCTCACAAAGATGAAGGAAACAGCTGAGGCCTATTTGGGACAAACAGTAAGAGATGCAGTTGTCACAGTTCCAGCATATTTCAATGACTCACAAAGACAAGCCACAAAGGATGCTGGTGTTATTGCTGGTCTTAACGTCTTACGTATAATTAATGAACCAACAGCCGCAGCCATTGCTTACGGTTTGGATAAGAAGACAGGTTCAACTGGTCAAGGGGAGAAAAATGTACTTATATTTGACCTGGGTGGAGGAACGTTTGATGTTTCTATTCTAAGTATTGATGATGGCATTTTTGAAGTAAAGGCAACAGCTGGAGACACCCACTTGGGAGGTGAAGATTTTGATAATAGACTTGTAGATCACTTTACTCAAGAATTCCAAAGAAAGTTTAAAAAGGACATTTCAAGCAACAAACGAGCTCTGCGGCGCCTAAGAACAGCATGTGAAAGAGCAAAAAGAACCCTATCCTCATCGTCACA
>ES50All1
CCAAGATGTCTGCTCCAGTAATTGGTATTGACCTAGGGACCACCTACTCCTGTGTGGGGGTGTTCCAGCATGGTAAAGTGGAAATAATAGCAAATGACCAGGGCAACAGAACAACACCTTCATATGTTGCATTCACAGATACAGAGCGTCTCATTGGTGATGCTGCTAAGAACCAGGTAGCCATGAATCCAAGCAATACCATCTTTGATGCAAAGCGTCTTATTGGACGCAAGTATGATGACCCCACAGTCCAGGCAGATAAGAAACACTGGCCCTTCCAGGTGACCAGTAATTCAGGGAAACCTCAGATGCAAGTGGAATTCATGGGTGAGACTAAGAAATTCAACCCTGAAGAGATCTCATCCATGATTCTCACAAAGATGAAGGAGACAGCTGAGGCCTATTTGGGACAAACAGTAAGAGATGCGGTTGTCACAGTTCCAGCATATTTCAATGACTCACAAAGACAAGCCACAAAGGATGCTGGTGTTATTGCTGGTCTTAACGTCTTACGTATAATTAATGAACCAACAGCCGCAGCCATTGCTTACGGTTTAGATAAGAAGACAGGTTCAACTGGTCAAGGGGAGAAAAATGTACTTATATTTGACCTGGGTGGAGGAACATTTGATGTTTCTATTCTAAGTATTGATGATGGCATTTTTGAAGTAAAGGCAACAGCTGGAGACACCCATTTGGGAGGTGAAGATTTTGATAATAGACTTGTAGATCACTTTACTCAAGAATTCCAAAGAAAGTTCAAAAAGGACATTTCAAGCAACAAACGATCTCTGCGGCGCCTAAGAACAGCATGTGAAAGAGCAAAAAGAACCCTATCCTCATCGTCACA
>ES44All2
CCAAGATGTCTGCTCCAGTAATTGGTATTGACCTAGGGACCACCTACTCCTGTGTGGGGGTGTTCCAGCATGGTAAAGTGGAAATAATAGCAAATGACCAGGGCAACAGAACAACACCTTCATATGTTGCATTCACAGATACAGAGCGTCTCATTGGTGATGCTGCTAAGAATCAGGTAGCCATGAATCCAAGCAATACCATCTTTGATGCAAAGCGTCTTATTGGACGCAAGTATGATGACCCCACAGTCCAGGCAGATAAGAAACACTGGCCCTTCCAGGTGACCAGTAATTCAGGGAAACCTCAGATGCAAGTGGAATTCATGGGTGAGACTAAGAAATTCAACCCTGAAGAGATCTCATCCATGATTCTCACAAAGATGAAGGAGACAGCTGAGGCCTATTTGGGACAAACAGTAAGAGATGCAGTTGTCACAGTTCCAGCATATTTCAATGACTCACAAAGACAAGCCACAAAGGATGCTGGTGTTATTGCTGGTCTTAACGTCTTACGTATAATTAATGAACCAACAGCCGCAGCCATTGCTTATGGTTTAGATAAGAAGACAGGTTCAACTGGTCAAGGGGAGAAAAATGTACTTATATTTGACCTGGGTGGAGGAACATTTGATGTTTCTATTCTAACTATTGATGATGGCATTTTTGAAGTAAAGGCAACAGCTGGAGACACCCACTTGGGAGGTGAAGATTTTGATAATAGACTTGTAGATCACTTTACTCAAGAATTCCAAAGAAAGTTCAAAAAGGACATTTCAAGCAACAAACGAGCTCTGCGGCGCCTAAGAACAGCATGTGAAAGAGCAAAAAGAACCCTATCCTCATCGTCACA
>ES65All1
CCAAGATGTCTGCTCCAGTAATTGGTATTGACCTAGGGACCACCTACTCCTGTGTGGGGGTGTTCCAGCATGGTAAAGTGGAAATAATAGCAAATGACCAGGGCAACAGAACAACACCTTCATATGTTGCATTCACAGATACAGAGCGTCTCATTGGTGATGCTGCTAAGAACCAGGTAGCCATGAATCCAAGCAATACCATCTTTGATGCAAAGCGTCTTATTGGACGCAAGTATGATGACCCCACAGTCCAGGCAGATAAGAAACACTGGCCATTCCAGGTGACCAGTAATTCAGGGAAACCTCAGATGCAAGTGGAATTCAAGGGTGAGACTAAGAAATTCAACCCTGAAGAGATCTCATCCATGATTCTCACAAAGATGAAGGAGACAGCTGAGGCCTATTTGGGACAAACAGTAAGAGATGCAGTTGTCACAGTTCCAGCATATTTCAATGACTCACAAAGACAAGCCACAAAGGATGCTGGTGTTATTGCTGGTCTTAACGTCTTACGTATAATTAATGAACCAACAGCCGCAGCCATTGCTTACGGTTTAGATAAGAAGACAGGTTCAACTGGTCAAGGGGAGAAAAATGTACTTATATTTGACCTGGGTGGAGGAACATTTGATGTTTCTATTCTAACTATTGATGATGGCATTTTTGAAGTAAAGGCAACAGCTGGAGACACCCATTTGGGAGGTGAAGATTTTGATAATAGACTTGTAGATCACTTTACTCAAGAATTCCAAAGAAAGTTCAAAAAGGACATTTCAAGCAACAAACGAGCTCTGCGGCGCCTAAGAACAGCATGTGAAAGAGCAAAAAGAACCCTATCCTCATCGTCACA
>ES69All1
CCAAGATGTCTGCTCCAGTAATTGGTATTGACCTAGGGACCACCTACTCCTGTGTGGGGGTGTTCCAGCATGGTAAAGTGGAAATAATAGCAAATGACCAGGGCAACAGAACAACACCTTCATATGTTGCATTCACAGATACAGAGCGTCTCATTGGTGATGCTGCTAAGAACCAGGTAGCCATGAATCCAAGCAATACCATCTTTGATGCAAAGCGTCTTATTGGACGCAAGTATGATGACCCCACAGTCCAGGCAGATAAGAAACACTGGCCCTTCCAGGTGACCAGTAATTCAGGGAAACCTCAGATGCAAGTGGAATTCAAGGGTGAGACTAAGAAATTCAACCCTGAAGAGATCTCATCCATGATTCTCACAAAGATGAAGGAGACAGCTGAGGCCTATTTGGGACAAACAGTAAGAGATGCAGTTGTCACAGTTCCAGCATATTTCAATGACTCACAAAGACAAGCCACAAAGGATGCTGGTGTTATTGCTGGTCTTAACGTCTTACGTATAATTAATGAACCAACAGCCGCAGCCATTGCTTACGGTTTAGATAAGAAGACAGGTTCAACTGGTCAAGGGGAGAAAAATGTACTTATATTTGACCTGGGTGGAGGAACATTTGATGTTTCTATTCTAAGTATTGATGATGGCATTTTTGAAGTAAAGGCAACAGCTGGAGACACCCATTTGGGAGGTGAAGATTTTGATAATAGACTTGTAGATCACTTTACTCAAGAATTCCAAAGAAAGTTCAAAAAGGACATTTCAAGCAACAAACGAGCTCTGCGGCGCCTAAGAACAGCATGTGAAAGAGCAAAAAGAACCCTATCCTCATCGTCACA
>EC12All1
CCAAGATGTCTGCTCCAGTGATTGGTATTGACCTGGGGACCACCTACTCCTGTGTGGGGGTGTTTCAGCATGGTAAAGTGGAAATAATAGCAAATGATCAGGGCAACAGAACAACACCCTCATATGTTGCATTCACAGATACAGAGCGTCTAATTGGTGATGCTGCTAAAAACCAGGTAGCCATGAACCCAAGCAATACCATCTTCGATGCCAAGCGCCTCATTGGACGCAAGTATGATGACCCAACTGTCCAGGCTGATAAGAAACACTGGCCCTTTGAGGTGACCAGTAATTCAGGGAAACCTCAGATGCAAGTGGAATTCCTAGGGGAGACCAAGAAATTCAACCCTGAAGAGATCTCATCCATGATTCTCATAAAGATGAAGGAGACAGCTGAGGCCTATTTGGGACAAACAGTAACAAAAGCAGTTGTCACAGTTCCAGCATATTTCAATGACTCACAAAGACAAGCCACAAAGGATGCTGGTGTTATTGCTGGTCTTAATGTGTTACGTATAATTAATGAACCAACAGCCGCAGCCATTGCCTACGGTTTGGATAAGAAGACAGGTTCAACTGGTCAAGGGGAGAAAAATGTACTTATATTTGACCTGGGTGGAGGAACATTTGATGTTTCTATTCTAAGTATTGATGATGGCATTTTCGAAGTAAAGGCAACAGCTGGAGACACCCATTTGGGAGGTGAAGATTTTGATAATAGACTTGTAGATCACTTTACTCAAGAATTCCAAAGAAAGTTCAAAAAGGACATTTCAAGCAACAAACGAGCTCTGCGGCGCCTAAGAACAGCATGTGAAAGAGCAAAAAGAACCCTATCCTCATCTTCACA
>EC16All1
CCAAGATGTCTGCTCCAGTGATTGGTATTGACCTGGGGACCACCTACTCCTGTGTGGGGGTGTTTCAGCATGGTAAAGTGGAAATAATAGCAAATGATCAGGGCAACAGAACAACACCCTCATATGTTGCATTCACAGATACAGAGCGTCTAATTGGTGATGCTGCTAAAAACCAGGTAGCCATGAACCCAAGCAATACCATCTTCGATGCCAAGCGCCTCATTGGACGCAAGTATGATGACCCAACTGTCCAGGCTGATAAGAAACACTGGCCCTTTGAGGTGACCAGTAATTCAGGGAAACCTCAGATGCAAGTGGAATTCCTAGGGGAGACCAAGAAATTCAACCCTGAAGAGATCTCATCCATGATTCTCATAAAGATGAAGGAGACAGCTGAGGCCTATTTGGGACAAACAGTAACAAAAGCAGTTGTCACAGTTCCAGCATATTTCAATGACTCACAAAGACAAGCCACAAAGGATGCTGGTGTTATTGCTGGTCTTAATGTGTTACGTATAATTAATGAACCAACAGCCGCAGCCATTGCCTACGGTTTGGATAAGAAGACAGGTTCAACTGGTCAAGGGGAGAAAAATGTACTTATATTTGACCTGGGTGGAGGAACATTTGATGTTTCTATTCTAAGTATTGATGATGGCATTTTCGAAGTAAAGGCAACAGCTGGAGACACCCATTTGGGAGGTGAAGATTTTGATAATAGACTTGTAGATCACTTTACTCAAGAATTCCAAAGAAAGTTCAAAAAGGACATTTCAAGCAACAAACGAGCTCTGCGGCGCCTAAGAACAGCATGTGAAAGAGCAAAAAGAACCCTATCCTCATCTTCACA
>EC20All2
CCAAGATGTCTGCTCCAGTGATTGGCATTGACCTGGGGACCACCTACTCCTGTGTGGGGGTGTTTCAGCATGGTAAAGTGGAAATAATAGCAAATGATCAGGGCAACAGAACAACACCCTCATATGTTGCATTCACAGATACAGAGCGTCTAATTGGTGATGCTGCTAAAAACCAGGTAGCCATGAACCCAAGCAATACCATCTTCGATGCCAAGCGCCTCATTGGACGCAAGTATGATGACCCAACTGTCCAGGCTGATAAGAAACACTGGCCCTTCGAGGTGACCAGTAATTCAGGGAAACCTCAGATGCAAGTGGAATTCCTAGGGGAGACCAAGAAATTCAACCCTGAAGAGATCTCATCCATGATTCTCATAAAGATGAAGGAGACAGCTGAGGCCTATTTGGGACAAACAGTAAGAGATGCAGTTGTCACAGTTCCAGCATATTTCAATGACTCACAAAGACAAGCCACAAAGGATGCTGGTGTTATTGCTGGTCTTAATGTGTTACGTATAATTAATGAACCAACAGCCGCAGCCATTGCCTACGGTTTGGATAAGAAGACAGGTTCAACTGGTCAAGGGGAGAAAAATGTACTTATATTTGACCTGGGTGGAGGAACATTTGATGTTTCTATTTTAAGTATTGATGATGGCATTTTTGAAGTAAAGGCAACAGCTGGAGACACCCATTTGGGAGGTGAAGATTTTGATAATAGACTTGTAGATCACTTTACTCAAGAATTCCAAAGAAAGTTCAAAAAGGACATTTCAAGCAACAAACGAGCTCTGCGGCGCCTAAGAACAGCATGTGAAAGAGCAAAAAGAACCCTATCCTCATCTTCACA
>EC07All2
CCAAGATGTCTGCTCCAGTGATTGGTATTGACCTGGGGACCACCTACTCCTGTGTGGGGGTGTTTCAGCATGGTAAAGTGGAAATAATAGCAAATGATCAGGGCAACAGAACAACACCCTCATATGTTGCATTCACAGATACAGAGCGTCTAATTGGTGATGCTGCTAAAAACCAGGTAGCCATGAACCCAAGCAATACCATCTTCGATGCCAAGCGCCTCATTGGACGCAAGTATGATGACCCAACTGTCCAGGCTGATAAGAAACACTGGCCCTTCGAGGTGACCAGCAATTCAGGGAAACCTCAGATGCAAGTGGAATTCCTAGGGGAGACCAAGAAATTCAACCCTGAAGAGATCTCATCCATGATTCTCATAAAGATGAAGGAGACAGCTGAGGCCTATTTGGGACAAACAGTAAGAGATGCAGTTGTCACAGTTCCAGCATATTTCAATGACTCACAAAGACAAGCCACAAAGGATGCTGGTGCTATTGCTGGTCTTAATGTGTTACGTATAATTAATGAACCAACAGCCGCAGCCATTGCCTACGGTTTGGATAAGAAGACAGGTTCAACTGGTCAAGGGGAGAAAAATGTACTTATATTTGACCTGGGTGGAGGAACATTTGATGTTTCTATTCTAACTATTGATGATGGCATTTTTGAAGTAAAGGCAACAGCTGGAGACACCCATTTGGGAGGTGAAGATTTTGATAATAGACTTGTAGATCACTTTACTCAAGAATTCCAAAGAAAGTTCAAAAAGGACATTTCAAGTAACAAACGAGCTCTGCGGCGCCTAAGAACAGCATGTGAAAGAGCAAAAAGAACCCTATCCTCATCTTCACA
>EC22All2
CCAAGATGTCTGCTCCAGTGATTGGTATTGACCTGGGGACCACCTACTCCTGTGTGGGGGTGTTTCAGCATGGTAAAGTGGAAATAATAGCAAATGATCAGGGCAACAGAACAACACCCTCATATGTTGCATTCACAGATACAGAGCGTCTAATTGGTGATGCTGCTAAAAACCAGGTAGCCATGAACCCAAGCAATACCATCTTCGATGCCAAGCGCCTCATTGGACGCAAGTATGATGACCCAACTGTCCAGGCTGATAAGAAACACTGGCCCTTCGAGGTGACCAGTAATTCAGGGAAACCTCAGATGCAAGTGGAATTCCTAGGGGAGACCAAGAAATTCAACCCTGAAGAGATCTCATCCATGATTCTCATAAAGATGAAGGAGACAGCTGAGGCCTATTTGGGACAAACAGTAAGAGATGCAGTTGTCACAGTTCCAGCATATTTCAATGACTCACAAAGACAAGCCACAAAGGATGCTGGTGTTATTGCTGGTCTTAATGTGTTACGTATAATTAATGAACCAACAGCCGCAGCCATTGCCTACGGTTTGGATAAGAAGACAGGTTCAACTGGTCAAGGGGAGAAAAATGTACTTATATTTGACCTGGGTGGAGGAACATTTGATGTTTCTATTCTAACTATTGATGATGGCATTTTTGAAGTAAAGGCAACAGCTGGAGACACCCATTTGGGAGGTGAAGATTTTGATAATAGACTTGTAGATCACTTTACTCAAGAATTCCAAAGAAAGTTCAAAAAGGACATTTCAAGCAACAAACGAGCTCTGCGGCGCCTAAGAACAGCATGTGAAAGAGCAAAAAGAACCCTATCCTCATCTTCACA
>EC9All2
CCAAGATGTCTGCTCCAGTGATTGGTATTGACCTGGGGACCACCTACTCCTGTGTGGGGGTGTTTCAGCATGGTAAAGTGGAAATAATAGCAAATGATCAGGGCAACAGAACAACACCCTCATATGTTGCATTCACAGATACAGAGCGTCTAATTGGTGATGCTGCTAAAAACCAGGTAGCCATGAACCCAAGCAATACCATCTTCGATGCCAAGCGCCTCATTGGACGCAAGTATGATGACCCAACTGTCCAGGCTGATAAGAAACACTGGCCCTTCGAGGTGACCAGTAATTCAGGGAAACCTCAGATGCAAGTGGAATTCCTAGGGGAGACCAAGAAATTCAACCCTGAAGAGATCTCATCCATGATTCTCATAAAGATGAAGGAGACAGCTGAGGCCTATTTGGGACAAACAGTAAGAGATGCAGTTGTCACAGTTCCAGCATATTTCAATGACTCACAAAGACAAGCCACAAAGGATGCTGGTGTTATTGCTGGTCTTAATGTGTTACGTATAATTAATGAACCAACAGCCGCAGCCATTGCCTACGGTTTGGATAAGAAGACAGGTTCAACTGGTCAAGGGGAGAAAAATGTACTTATATTTGACCTGGGTGGAGGAACATTTGATGTTTCTATTCTAACTATTGATGATGGCATTTTTGAAGTAAAGGCAACAGCTGGAGACACCCATTTGGGAGGTGAAGATTTTGATAATAGACTTGTAGATCACTTTACTCAAGAATTCCAAAGAAAGTTCAAAAAGGACATTTCAAGTAACAAACGAGCTCTGCGGCGCCTAAGAACAGCATGTGAAAGAGCAAAAAGAACCCTATCCTCATCTTCACA
>EC12All2
CCAAGATGTCTGCTCCAGTGATTGGCATTGACCTGGGGACCACCTACTCCTGTGTGGGGGTGTTTCAGCATGGTAAAGTGGAAATAATAGCAAATGATCAGGGCAACAGAACAACACCCTCATATGTTGCATTCACAGATACAGAGCGTCTAATTGGTGATGCTGCTAAAAACCAGGTAGCCATGAACCCAAGCAATACCATCTTCGATGCCAAGCGCCTCATTGGACGCAATTATGATGACCCAACTGTCCAGGCTGATAAGAAACACTGGCCCTTCGAGGTGACCAGTAATTCAGGGAAACCTCAGATGCAAGTGGAATTCCGAGGGGAGACTAAGAAATTCAACCCTGAAGAGATCTCATCCATGATTCTCATAAAGATGAAGGAGACAGCTGAGGCCTATTTGGGACAGACAGTAAGAGATGCAGTTGTCACAGTTCCAGCATATTTCAATGACTCACAAAGACAAGCCACAAAGGATGCTGGTGTTATTGCTGGTCTTAATGTGTTACGTATAATTAATGAACCAACAGCCGCAGCCATTGCCTACGGTTTGGATAAGAAGACAGGTTCAACTGGTCAAGGGGAGAAAAATGTACTTATATTTGACCTGGGTGGAGGAACATTTGATGTTTCTATTCTAAGTATTGATGATGGCATTTTTGAAGTAAAGGCAACAGCTGGAGACACCCATTTGGGAGGTGAAGATTTTGATAATAGACTTGTAGATCACTTTACTCAAGAATTCCAAAGAAAGTTCAAAAAGGACATTTCAAGCAACAAACGAGCTCTGCGGCGCCTAAGAACAGCATGTGAAAGAGCAAAAAGAACCCTATCCTCATCTTCACA
>EC09All1
CCAAGATGTCTGCTCCAGTGATTGGCATTGACCTGGGGACCACCTACTCCTGTGTGGGGGTGTTTCAGCATGGTAAAGTGGAAATAATAGCAAATGATCAGGGCAACAGAACAACACCCTCATATGTTGCATTCACAGATACAGAGCGTCTAATTGGTGATGCTGCTAAAAACCAGGTAGCCATGAACCCAAGCAATACCATCTTCGATGCCAAGCGCCTCATTGGACGCAATTATGATGACCCAACTGTCCAGGCTGATAAGAAACACTGGCCCTTCGAGGTGACCAGTAATTCAGGGAAACCTCAGATGCAAGTGGAATTCCGAGGGGAGACCAAGAAATTCAACCCTGAAGAGATCTCATCCATGATTCTCATAAAGATGAAGGAGACAGCTGAGGCCTATTTGGGACAGACAGTAAGAGATGCAGTTGTCACAGTTCCAGCATATTTCAATGACTCACAAAGACAAGCCACAAAGGATGCTGGTGTTATTGCTGGTCTTAACGTGTTACGTATAATTAATGAACCAACAGCCGCAGCCATTGCCTACGGTTTGGATAAGAAGACAGGTTCAACTGGTCAAGGGGAGAAAAATGTACTTATATTTGACCTGGGTGGAGGAACATTTGATGTTTCTATTCTAAGTATTGATGATGGCATTTTTGAAGTAAAGGCAACAGCTGGAGACACCCATTTGGGAGGTGAAGATTTTGATAATAGACTTGTAGATCACTTTACTCAAGAATTCCAAAGAAAGTTCAAAAAGGACATTTCAAGTAACAAACGAGCTCTGCGGCGCCTAAGAACAGCATGTGAAAGAGCAAAAAGAACCCTATCCTCATCTTCACA
>EC20All1
CCAAGATGTCTGCTCCAGTGATTGGCATTGACCTGGGGACCACCTACTCCTGTGTGGGGGTGTTTCAGCATGGTAAAGTGGAAATAATAGCAAATGATCAGGGCAACAGAACAACTCCCTCATATGTTGCATTCACAGATACAGAGCGTCTAATTGGTGATGCTGCTAAAAACCAGGTAGCCATGAACCCAAGCAATACCATCTTCGATGCCAAGCGCCTCATTGGACGCAATTATGATGACCCAACTGTCCAGGCTGATAAGAAACACTGGCCCTTCGAGGTGACCAGTAATTCAGGGAAACCTCAGATGCAAGTGGAATTCCGAGGGGAGACCAAGAGATTCAACCCTGAAGAGATCTCATCCATGATTCTCATAAAGATGAAGGAGACAGCTGAGGCCTATTTGGGACAGACAGTAAGAGATGCAGTTGTCACAGTTCCAGCATATTTCAATGACTCACAAAGACAAGCCACAAAGGATGCTGGTGTTATTGCTGGTCTTAACGTGTTACGTATAATTAATGAACCAACAGCCGCAGCCATTGCCTACGGTTTGGATAAGAAGACAGGTTCAACTGGTCAAGGGGAGAAAAATGTACTTATATTTGACCTGGGTGGAGGAACATTTGATGTTTCTATTCTAAGTATTGATGATGGCATTTTTGAAGTAAAGGCAACAGCTGGAGACACCCATTTGGGAGGTGAAGATTTTGATAATAGACTTGTAGATCACTTTACTCAAGAATTCCAAAGAAAGTTCAAAAAGGACATTTCAAGCAACAAACGAGCTCTGCGGCGCCTAAGAACAGCATGTGAAAGAGCAAAAAGAACCCTATCCTCATCTTCACA
>EC08All2
CCAAGATGTCTGCTCCAGTGATTGGTATTGACCTGGGGACCACCTACTCCTGTGTGGGGGTGTTTCAGCATGGTAAAGTGGAAATAATAGCAAATGATCAGGGCAACAGAACAACACCCTCATATGTTGCATTCACAGATACAGAGCGTCTAATTGGTGATGCTGCTAAAAACCAGGTAGCCATGAACCCAAGCAATACCATCTTCGATGCCAAGCGCCTCATTGGACGCAATTATGATGACCCAACTGTCCAGGCTGATAAGAAACACTGGCCCTTCGAGGTGACCAGTAATTCAGGAAAACCTCAGATGCAAGTGGAATTCCGAGGGGAGACCAAGAAATTCAACCCTGAAGAGATCTCATCCATGATTCTCATAAAGATGAAGGAGACAGCTGAGGCCTATTTGGGACAGACAGTAAGAGATGCAGTTGTCACAGTTCCAGCATATTTCAATGACTCACAAAGACAAGCCACAAAGGATGCTGGTGTTATTGCTGGTCTTAACGTGTTACGTATAATTAATGAACCAACAGCCGCAGCCATTGCCTACGGTTTGGATAAGAAGACAGGTTCAACTGGTCAAGGGGAGAAAAATGTACTTATATTTGACCTGGGTGGAGGAACATTTGATGTTTCTATACTAAGTATTGATGATGGCATTTTTGAAGTAAAGGCAACAGCTGGAGACACCCATTTGGGAGGTGAAGATTTTGATAATAGACTTGTAGATCACTTTACTCAAGAATTCCAAAGAAAGTTCAAAAAGGACATTTCAAGCAACAAACGAGCTCTGCGGCGCCTAAGAACAGCATGTGAAAGAGCAAAAAGAACCCTATCCTCATCTTCACA
>EC23All1
CCAAGATGTCTGCTCCAGTGATTGGCATTGACCTGGGGACCACCTACTCCTGTGTGGGGGTGTTTCAGCATGGTAAAGTGGAAATAATAGCAAATGATCAGGGCAACAGAACAACACCCTCATATGTTGCATTCACAGATACAGAGCGTCTAATTGGCGATGCTGCTAAAAACCAGGTAGCCATGAACCCAAGCAATACCATCTTCGATGCCAAGCGCCTCATTGGACGCAATTATGATGACCCAACTGTCCAGGCTGATAAGAAACACTGGCCCTTCGAGGTGACCAGTAATTCAGGAAAACCTCAGATGCAAGTGGAATTCCGAGGGGAGACCAAGAAATTCAACCCTGAAGAGATCTCATCCATGATTCTCATAAAGATGAAGGAGACAGCTGAGGCCTATTTGGGACAGACAGTAAGAGATGCAGTTGTCACAGTTCCAGCATATTTCAATGACTCACAAAGACAAGCCACAAAGGATGCTGGTGTTATTGCTGGTCTTAACGTGTTACGTATAATTAATGAACCAACAGCCGCAGCCATTGCCTACGGTTTGGATAAGAAGACAGGTTCAACTGGTCAAGGGGAGAAAAATGTACTTATATTTGACCTGGGTGGAGGAACATTTGATGTTTCTATACTAAGTATTGATGATGGCATTTTTGAAGTAAAGGCAACAGCTGGAGACACCCATTTGGGAGGTGAAGATTTTGATAATAGACTTGTAGATCACTTTACTCAAGAATTCCAAAGAAAGTTCAAAAAGGACATTTCAAGCAACAAACGAGCTCTGCGGCGCCTAAGAACAGCATGTGAAAGAGCAAAAAGAACCCTATCCTCATCTTCACA
>EC19All1
CCAAGATGTCTGCTCCAGTGATTGGTATTGACCTGGGGACCACCTACTCCTGTGTGGGGGTGTTTCAGCATGGTAAAGTGGAAATAATAGCAAATGATCAGGGCAACAGAACAACACCCTCATATGTTGCATTCACAGATACAGAGCGTCTAATTGGTGATGCTGCTAAAAACCAGGTAGCCATGAACCCAAGCAATACCATCTTCGATGCCAAGCGCCTCATTGGACGCAATTATGATGACCCAACTGTCCAGGCTGATAAGAAACACTGGCCCTTCGAGGTGACCAGTAATTCAGGGAAACCTCAGATGCAAGTGGAATTCCGAGGGGAGACCAAGAAATTCAACCCTGAAGAGATCTCATCCATGATTCTCATAAAGATGAAGGAGACAGCTGAGGCCTATTTGGGACAGACAGTAAGTAAAGCAGTTGTCACAGTTCCAGCATATTTCAATGACTCACAAAGACAAGCCACAAAGGATGCTGGTGTTATTGCTGGTCTTAACGTGTTACGTATAATTAATGAACCAACAGCCGCAGCCATTGCCTACGGTTTGGATAAGAAGACAGGTTCAACTGGTCAAGGGGAGAAAAATGTACTTATATTTGACCTGGGTGGAGGAACATTTGATGTTTCTATTCTAAGTATTGATGATGGCATTTTTGAAGTAAAGGCAACAGCTGGAGACACCCATTTAGGAGGTGAAGATTTTGATAATAGACTTGTAGATCACTTTACTCAAGAATTCCAAAGAAAGTTCAAAAAGGACATTTCAAGCAACAAACGAGCTCTGCGGCGCCTAAGAACAGCATGTGAAAGAGCAAAAAGAACCCTATCCTCATCTTCACA
>EC04All2
CCAAGATGTCTGCTCCAGTGATTGGTATTGACCTGGGGACCACCTACTCCTGTGTGGGGGTGTTTCAGCATGGTAAAGTGGAAATAATAGCAAATGATCAGGGCAACAGAACAACACCCTCATATGTTGCATTCACAGATACAGAGCGTCTAATTGGTGATGCTGCTAAAAACCAGGTAGCCATGAACCCAAGCAATACCATCTTCGATGCCAAGCGCCTCATTGGACGCAATTATGATGACCCAACTGTCCAGGCTGATAAGAAACACTGGCCCTTCGAGGTGACCAGTAATTCAGGGAAACCTCAGATGCAAGTGGAATTCCGAGGGGAGACCAAGAAATTCAACCCTGAAGAGATCTCATCCATGATTCTCATAAAGATGAAGGAGACAGCTGAGGCCTATTTGGGACAGACAGTAAGTAAAGCAGTTGTCACAGTTCCAGCATATTTCAATGACTCACAAAGACAAGCCACAAAGGATGCTGGTGTTATTGCTGGTCTTAACGTGTTACGTATAATTAATGAACCAACAGCCGCAGCAATTGCCTACGGTTTGGATAAGAAGACAGGTTCAACTGGTCAAGGGGAGAAAAATGTACTTATATTTGACCTGGGTGGAGGAACATTTGATGTTTCTATTCTAAGTATTGATGATGGCATTTTTGAAGTAAAGGCAACAGCTGGAGACACCCATTTGGGAGGTGAAGATTTTGATAATAGACTTGTAGATCACTTTACTCAAGAATTCCAAAGAAAGTTCAAAAAGGACATTTCAAGCAACAAACGAGCTCTGCGGCGCCTAAGAACAGCATGTGAAAGAGCAAAAAGAACCCTATCCTCATCTTCACA
>EC08All1
CCAAGATGTCTGCTCCAGTGATTGGTATTGACCTGGGGACCACCTACTCCTGTGTGGGGGTGTTTCAGCATGGTAAAGTGGAAATAATAGCAAATGATCAGGGCAACAGAACAACACCCTCATATGTTGCATTCACAGATACAGAGCGTCTAATTGGTGATGCTGCTAAAAACCAGGTAGCCATGAACCCAAGCAATACCATCTTCGATGCCAAGCGCCTCATTGGACGCAATTATGATGACCCAACTGTCCAGGCTGATAAGAAACACTGGCCCTTCGAGGTGACCAGTAATTCAGGGAAACCTCAGATGCAAGTGGAATTCCGAGGGGAGACCAAGAAATTCAACCCTGAAGAGATCTCATCCATGATTCTCATAAAGATGAAGGAGACAGCTGAGGCCTATTTGGGACAGACAGTAAGTAAAGCAGTTGTCACAGTTCCAGCATATTTCAATGACTCACAAAGACAAGCCACAAAGGATGCTGGTGTTATTGCTGGTCTTAACGTGTTACGTATAATTAATGAACCAACAGCCGCAGCAATTGCCTACGGTTTGGATAAGAAGACAGGTTCAACTGGTCAAGGGGAGAAAAATGTACTTATATTTGACCTGGGTGGAGGAACATTTGATGTTTCTATTCTAAGTATTGATGATGGCATTTTTGAAGTAAAGGCAACAGCTGGAGACACCCATTTGGGAGGTGAAGATTTTGATAATAGACTTGTAGATCACTTTACTCAAGAATTCCAAAGAAAGTTCAAAAAGGACATTTCAAGCAACAAACGAGCTCTGCGGCGCCTAAGAACAGCATGTGAAAGAGCAAAAAGAACCCTATCCTCATCTTCACA
>EC23All2
CCAAGATGTCTGCTCCAGTGATTGGTATTGACCTGGGGACCACCTACTCCTGTGTGGGGGTGTTTCAGCATGGTAAAGTGGAAATAATAGCAAATGATCAGGGCAACAGAACAACACCCTCATATGTTGCATTCACAGATACAGAGCGTCTAATTGGTGATGCTGCTAAAAACCAGGTAGCCATGAACCCAAGCAATACCATCTTCGATGCCAAGCGCCTCATTGGACGCAATTATGATGACCCAACTGTCCAGGCTGATAAGAAACACTGGCCCTTCGAGGTGACCAGTAATTCAGGGAAACCTCAGATGCAAGTGGAATTCCGAGGGGAGACCAAGAAATTCAACCCTGAAGAGATCTCATCCATGATTCTCATAAAGATGAAGGAGACAGCTGAGGCCTATTTGGGACAGACAGTAAGTAAAGCAGTTGTCACAGTTCCAGCATATTTCAATGACTCACAAAGACAAGCCACAAAGGATGCTGGTGTTATTGCTGGTCTTAACGTGTTACGTATAATTAATGAACCAACAGCCGCAGCAATTGCCTACGGTTTGGATAAGAAGACAGGTTCAACTGGTCAAGGGGAGAAAAATGTACTTATATTTGACCTGGGTGGAGGAACATTTGATGTTTCTATTCTAAGTATTGATGATGGCATTTTTGAAGTAAAGGCAACAGCTGGAGACACCCATTTGGGAGGTGAAGATTTTGATAATAGACTTGTAGATCACTTTACTCAAGAATTCCAAAGAAAGTTCAAAAAGGACATTTCAAGCAACAAACGAGCTCTGCGGCGCCTAAGAACAGCATGTGAAAGAGCAAAAAGAACCCTATCCTCATCTTCACA
>EC24All2
CCAAGATGTCTGCTCCAGTGATTGGTATTGACCTGGGGACCACCTACTCCTGTGTGGGGGTGTTTCAGCATGGTAAAGTGGAAATAATAGCAAATGATCAGGGCAACAGAACAACACCCTCATATGTTGCATTCACAGATACAGAGCGTCTAATTGGTGATGCTGCTAAAAACCAGGTAGCCATGAACCCAAGCAATACCATCTTCGATGCCAAGCGCCTCATTGGACGCAATTATGATGACCCAACTGTCCAGGCTGATAAGAAACACTGGCCCTTCGAGGTGACCAGTAATTCAGGGAAACCTCAGATGCAAGTGGAATTCCGAGGGGAGACCAAGAAATTCAACCCTGAAGAGATCTCATCCATGATTCTCATAAAGATGAAGGAGACAGCTGAGGCCTATTTGGGACAGACAGTAAGTAAAGCAGTTGTCACAGTTCCAGCATATTTCAATGACTCACAAAGACAAGCCACAAAGGATGCTGGTGTTATTGCTGGTCTTAATGTGTTACGTATAATTAATGAACCAACAGCCGCAGCAATTGCCTACGGTTTGGATAAGAAGACAGGTTCAACTGGTCAAGGGGAGAAAAATGTACTTATATTTGACCTGGGTGGAGGAACATTTGATGTTTCTATTCTAAGTATTGATGATGGCATTTTTGAAGTAAAGGCAACAGCTGGAGACACCCATTTGGGAGGTGAAGATTTTGATAATAGACTTGTAGATCACTTTACTCAAGAATTCCAAAGAAAGTTCAAAAAGGACATTTCAAGCAACAAACGAGCTCTGCGGCGCCTAAGAACAGCATGTGAAAGAGCAAAAAGAACCCTATCCTCATCTTCACA
>EC19All2
CCAAGATGTCTGCTCCAGTGATTGGTATTGACCTGGGGACCACCTACTCCTGTGTGGGGGTGTTTCAGCATGGTAAAGTGGAAATAATAGCAAATGATCAGGGCAACAGAACAACACCCTCATATGTTGCATTCACAGATACAGAGCGTCTAATTGGTGATGCTGCTAAAAACCAGGTAGCCATGAACCCAAGCAATACCATCTTCGATGCCAAGCGCCTCATTGGACGCAAGTATGATGACCCCACTGTCCAGGCTGATAAGAAACACTGGCCCTTCGAGGTGACCAGTAATTCAGGGAAACCTCAGATGCAAGTGGAATTCCGAGGGGAGACCAAGAAATTCAACCCTGAAGAGATCTCATCCATGATTCTCATAAAGATGAAGGAGACAGCTGAGGCCTATTTGGGACAGACAGTAAGAAATGCAGTTGTCACAGTTCCAGCATATTTCAATGACTCACAAAGACAAGCCACAAAGGATGCTGGTGTTATTGCTGGTCTTAATGTGTTACGTATAATTAATGAACCAACAGCCGCAGCAATTGCCTACGGTTTGGATAAGAAGACAGGTTCAACTGGTCAAGGGGAGAAAAATGTACTTATATTTGACCTGGGTGGAGGAACATTTGATGTTTCTATTCTAAGTATTGATGATGGAATTTTTGAAGTAAAGGCAACAGCTGGAGACACCCATTTGGGAGGTGAAGATTTTGATAATAGACTTGTAGATCACTTTACTCAAGAATTCCAAAGAAAGTTCAAAAAGGACATTTCAAGCAACAAACGAGCTCTGCGGCGCCTAAGAACAGCATGTGAAAGAGCAAAAAGAACCCTATCCTCATCTTCACA
>EC26All2
CCAAGATGTCTGCTCCAGTGATTGGCATTGACCTGGGGACCACCTACTCCTGTGTGGGGGTGTTTCAGCATGGTAAAGTGGAAATAATAGCAAATGATCAGGGCAACAGAACAACACCCTCATATGTTGCATTCACAGATACAGAGCGTCTAATTGGTGATGCTGCTAAAAACCAGGTAGCCATGAACCCAAGCAATACCATCTTCGATGCCAAGCGCCTCATTGGACGCAATTATGATGACCCAACTGTCCAGGCTGATAAGAAACACTGGCCCTTCGAGGTGACCAGTAATTCAGGGAAACCTCAGATGCAAGTGGAATTCCGAGGGGAGACCAAGAAATTCAACCCTGAAGAGATCTCATCCATGATTCTCATAAAGATGAAGGAGACAGCTGAGGCCTATTTGGGACAGACAGTAAGTAAAGCAGTTGTCACAGTTCCAGCATATTTCAATGACTCACAAAGACAAGCCACAAAGGATGCTGGTGTTATTGCTGGTCTTAACGTGTTACGTATAATTAATGAACCAACAGCCGCAGCAATTGCCTACGGTTTGGATAAGAAGACAGGTTCAACTGGTCAAGGGGAGAAAAATGTACTTATATTTGACCTGGGTGGAGGAACATTTGATGTTTCTATTCTAAGTATTGATGATGGCATTTTTGAAGTAAAGGCAACAGCTGGAGACACCCATTTGGGAGGTGAAGATTTTGATAATAGACTTGTAGATCACTTTACTCAAGAATTCCAAAGAAAGTTCAAAAAGGACATTTCAAGCAACAAACGAGCTCTGCGGCGCCTAAGAACAGCATGTGAAAGAGCAAAAAGAACCCTATCCTCATCTTCACA
>EC16All2
CCAAGATGTCTGCTCCAGTGATTGGTATTGACCTGGGGACCACCTACTCCTGTGTGGGGGTGTTTCAGCATGGTAAAGTGGAAATAATAGCAAATGATCAGGGCAACAGAACAACACCCTCATATGTTGCATTCACAGATACAGAGCGTCTAATTGGTGATGCTGCTAAAAACCAGGTAGCCATGAACCCAAGTAATACCATCTTCGATGCCAAGCGCCTCATTGGACGCAATTATGATGACCCAACTGTCCAGGCTGATAAGAAACACTGGCCCTTCGAGGTGACCAGTAATTCAGGGAAACCTCAGATGCAAGTGGAATTCCGAGGGGAGACTAAGAAATTCAACCCTGAAGAGATCTCATCCATGATTCTCATAAAGATGAAGGAGACAGCTGAGGCCTATTTGGGACAGACAGTAAGAGATGCAGTTGTCACAGTTCCAGCATATTTCAATGACTCACAAAGACAAGCCACAAAGGATGCTGGTGTTATTGCTGGTCTTAATGTGTTACGTATAATTAATGAACCAACAGCCGCAGCCATTGCCTACGGTTTGGATAAGAAGACAGGTTCAACTGGTCAAGGGGAGAAAAATGTACTTATATTTGACCTGGGTGGAGGAACATTTGATGTTTCTATTTTATGTATTGATGATGGAATTTTCGAAGTAAAGGCAACAGCTGGAGACACCCATTTGGGAGGTGAAGATTTTGATAATAGACTTGTAGATCACTTTACTCAAGAATTCCAAAGAAAGTTCAAAAAGGACATTTCAAGCAACAAACGAGCTCTGCGGCGCCTAAGAACAGCATGTGAAAGAGCAAAAAGAACCCTATCCTCATCTTCACA
>EC04All1
CCAAGATGTCTGCTCCAGTGATTGGCATTGACCTGGGGACCACCTACTCCTGTGTGGGGGTGTTTCAGCATGGTAAAGTGGAAATAATAGCAAATGATCAGGGCAACAGAACAACACCCTCATATGTTGCATTCACAGATACAGAGCGTCTAATTGGTGATGCTGCTAAAAACCAGGTAGCCATGAACCCAAGTAATACCATCTTCGATGCCAAGCGCCTCATTGGACGCAATTATGATGACCCAACTGTCCAGGCTGATAAGAAACACTGGCCCTTCGAGGTGACCAGTAATTCAGGGAAACCTCAGATGCAAGTGGAATTCCGAGGGGAGACTAAGAAATTCAACCCTGAAGAGATCTCATCCATGATTCTCATAAAGATGAAGGAGACAGCTGAGGCCTATTTGGGACAGACAGTAAGAGATGCAGTTGTCACAGTTCCAGCATATTTCAATGACTCACAAAGACAAGCCACAAAGGATGCTGGTGTTATTGCTGGTCTTAATGTGTTACGTATAATTAATGAACCAACAGCCGCAGCCATTGCCTACGGTTTGGATAAGAAGACAGGTTCAACTGGTCAAGGGGAGAAAAATGTACTTATATTTGACCTGGGTGGAGGAACATTTGATGTTTCTATTTTATGTATTGATGATGGAATTTTTGAAGTAAAGGCAACAGCTGGAGACACCCATTTGGGAGGTGAAGATTTTGATAATAGACTTGTAGATCACTTTACTCAAGAATTCCAAAGAAAGTTCAAAAAGGACATTTCAAGCAACAAACGAGCTCTGCGGCGCCTAAGAACAGCATGTGAAAGAGCAAAAAGAACCCTATCCTCATCTTCACA
>EC07All1
CCAAGATGTCTGCTCCAGTGATTGGCATTGACCTGGGGACCACCTACTCCTGTGTGGGGGTGTTTCAGCATGGTAAAGTGGAAATAATAGCAAATGATCAGGGCAACAGAACAACACCCTCATATGTTGCATTCACAGATACAGAGCGTCTAATTGGTGATGCTGCTAAAAACCAGGTAGCCATGAACCCAAGCAATACCATCTTCGATGCCAAGCGCCTCATTGGACGCAATTATGATGACCCAACTGTCCAGGCTGATAAGAAACACTGGCCCTTCGAGGTGACCAGTAATTCAGGGAAACCTCAGATGCAAGTGGAATTCCGAGGGGAGACTAAGAAATTCAACCCTGAAGAGATCTCATCCATGATTCTCATAAAGATGAAGGAGACAGCTGAGGCCTATTTGGGACAGACAGTAAGAGATGCAGTTGTCACAGTTCCAGCATATTTCAATGACTCACAAAGACAAGCCACAAAGGATGCTGGTGTTATTGCTGGTCTTAATGTGTTACGTATAATTAATGAACCAACAGCCGCAGCCATTGCCTACGGTTTGGATAAGAAGACAGGTTCAACTGGTCAAGGGGAGAAAAATGTACTTATATTTGACCTAGGTGGAGGAACATTTGATGTTTCTATTTTATGTATTGATGATGGAATTTTTGAAGTAAAGGCAACAGCTGGAGACACCCATTTGGGAGGTGAAGATTTTGATAATAGACTTGTAGATCACTTTACTCAAGAATTCCAAAGAAAGTTCAAAAAGGACATTTCAAGCAACAAACGAGCTCTGCGGCGCCTAAGAACAGCATGTGAAAGAGCAAAAAGAACCCTATCCTCATCTTCACA
>EC22All1
CCAAGATGTCTGCTCCAGTGATTGGCATTGACCTGGGGACCACCTACTCCTGTGTGGGGGTGTTTCAGCATGGTAAAGTGGAAATAATAGCAAATGATCAGGGCAACAGAACAACACCCTCATATGTTGCATTCACAGATACAGAGCGTCTAATTGGTGATGCTGCTAAAAACCAGGTAGCCATGAACCCAAGCAATACCATCTTCGATGCCAAGCGCCTCATTGGACGCAATTATGATGACCCAACTGTCCAGGCTGATAAGAAACACTGGCCCTTCGAGGTGACCAGTAATTCAGGGAAACCTCAGATGCAAGTGGAATTCCGAGGGGAGACTAAGAAATTCAACCCTGAAGAGATCTCATCCATGATTCTCATAAAGATGAAGGAGACAGCTGAGGCCTATTTGGGACAGACAGTAAGAGATGCAGTTGTCACAGTTCCAGCATATTTCAATGACTCACAAAGACAAGCCACAAAGGATGCTGGTGTTATTGCTGGTCTTAATGTGTTACGTATAATTAATGAACCAACAGCCGCAGCCATTGCCTACGGTTTGGATAAGAAGACAGGTTCAACTGGTCAAGGGGAGAAAAATGTACTTATATTTGACCTGGGTGGAGGAACATTTGATGTTTCTATTTTATGTATTGATGATGGAATTTTTGAAGTAAAGGCAACAGCTGGAGACACCCATTTGGGAGGTGAAGATTTTGATAATAGACTTGTAGATCACTTTACTCAAGAATTCCAAAGAAAGTTCAAAAAGGACATTTCAAGCAACAAACGAGCTCTGCGGCGCCTAAGAACAGCATGTGAAAGAGCAAAAAGAACCCTATCCTCATCTTCACA
>EC25All2
CCAAGATGTCTGCTCCAGTGATTGGTATTGACCTGGGGACCACCTACTCCTGTGTGGGGGTGTTTCAGCATGGTAAAGTGGAAATAATAGCAAATGATCAGGGCAACAGAACAACACCCTCATATGTTGCATTCACAGATACAGAGCGTCTAATTGGTGATGCTGCTAAAAACCAGGTAGCCATGAACCCAAGCAATACCATCTTCGATGCCAAGCGCCTCATTGGACGCAATTATGATGACCCAACTGTCCAGGCTGATAAGAAACACTGGCCCTTCGAGGTGACCAGTAATTCAGGGAAACCTCAGATGCAAGTGGAATTCCGAGGGGAGACTAAGAAATTCAACCCTGAAGAGATCTCATCCATGATTCTCATAAAGATGAAGGAGACAGCTGAGGCCTATTTGGGACAGACAGTAAGAGATGCAGTTGTCACAGTTCCAGCATATTTCAATGACTCACAAAGACAAGCCACAAAGGATGCTGGTGTTATTGCTGGTCTTAATGTGTTACGTATAATTAATGAACCAACAGCCGCAGCCATTGCCTACGGTTTGGATAAGAAGACAGGTTCAACTGGTCAAGGGGAGAAAAATGTACTTATATTTGACCTGGGTGGAGGAACATTTGATGTTTCTATTTTATGTATTGATGATGGAATTTTTGAAGTAAAGGCAACAGCTGGAGACACCCATTTGGGAGGTGAAGATTTTGATAATAGACTTGTAGATCACTTTACTCAAGAATTCCAAAGAAAGTTCAAAAAGGACATTTCAAGCAACAAACGAGCTCTGCGGCGCCTAAGAACAGCATGTGAAAGAGCAAAAAGAACCCTATCCTCATCTTCACA
>EC25All1
CCAAGATGTCTGCTCCAGTGATTGGCATTGACCTGGGGACCACCTACTCCTGTGTGGGGGTGTTTCAGCATGGTAAAGTGGAAATAATAGCAAATGATCAGGGCAACAGAACAACACCCTCATATGTTGCATTCACAGATACAGAGCGTCTAATTGGTGATGCTGCTAAAAACCAGGTAGCCATGAACCCAAGTAATACCATCTTCGATGCCAAGCGCCTCATTGGACGCAAGTATGATGACCCAACTGTCCAGGCTGATAAGAAACACTGGCCCTTTGAGGTGACCAGTAATTCAGGGAAACCTCAGATGCAAGTGGAATTCATAGGGGAGACCAAGAAATTCAACCCTGAAGAGATCTCATCCATGATTCTCATAAAGATGAAGGAGACAGCTGAGGCCTATTTGGGACAAACAGTAAGAGATGCAGTTGTCACAGTTCCAGCATATTTCAATGACTCACAAAGACAAGCCACAAAGGATGCTGGTGTTATTGCTGGTCTTAATGTGTTACGTATAATTAATGAACCAACAGCCGCAGCCATTGCCTACGGTTTGGATAAGAAGACAGGTTCAACTGGTCAAGGGGAGAAAAATGTACTTATATTTGACCTGGGTGGAGGAACATTTGATGTTTCTATTCTAAGTATTGATGATGGCATTTTTGAAGTAAAGGCAACAGCTGGAGAAACCCATTTAGGAGGTGAAGATTTTGATAATAGACTTGTGGATCACTTTACTCAAGTTTTCCAAAGAAAGTTCAAAAAGGACATTTCAAGCAACAAGCGAGCTCTGCGGCGCCTAAGAACAGCATGTGAAAGAGCAAAAAGAACCCTATCCTCATCTTCACA
>EC24All1
CCAAGATGTCTGCTCCAGTGATTGGTATTGACCTGGGGACCACCTACTCCTGTGTGGGGGTGTTTCAGCATGGTAAAGTGGAAATAATAGCAAATGATCAGGGCAACAGAACAACACCCTCATATGTTGCATTCACAGATACAGAGCGTCTAATTGGTGATGTTGCTAAAAACCAGGTAGCCATGAACCCAAGTAATACCATCTTCGATGCCAAGCGCCTCATTGGACGCAAGTATGATGACCCAACTGTCCAGGCTGATAAGAAACACTGGCCCTTTGAGGTGACCAGTAATTCAGGGAAACCTCAGATGCAAGTGGAATTCATAGGGGAGACCAAGAAATTCAACCCTGAAGAGATCTCATCCATGATTCTCATAAAGATGAAGGAGACAGCTGAGGCCTATTTGGGAAAAACAGTAAGAGATGCAGTTGTCACAGTTCCAGCATATTTCAATGACTCACAAAGACAAGCCACAAAGGATGCTGGTATTATTGCTGGTCTTAATGTGTTGCGTATAATTAATGAACCAACAGCCGCAGCCATTGCCTACGGTTTGGATAAGAAGACAGGTTCAACTGGTCAAGGGGAGAAAAATGTACTTATATTTGACCTGGGTGGAGGAACATTTGATGTTTCTATTCTAAGTATTGATGATGGCATTTTTGAAGTAAAGGCAACAGCTGGAGACACCCATTTGGGAGGTGAAGATTTTGATAATAGACTTGTAGATCACTTTACTCAAGTTTTCCAAAGAAAGTTCAAAAAGGACATTTCAAGCAACAAACGAGCTCTGCGGCGCCTAAGAACAGCATGTGAAAGAGCAAAAAGAACCCTATCCTCATCTTCACA
>EC26All1
CCAAGATGTCTGCTCCAGTGATTGGTATTGACCTGGGGACCACCTACTCCTGTGTGGGGGTGTTTCAGCATGGTAAAGTGGAAATAATAGCAAATGATCAGGGCAACAGAACAACACCCTCATATGTTGCATTCACAGATACAGAGCGTCTAATTGGTGATGCTGCTAAAAACCAGGTAGCCATGAACCCAAGTAATACCATCTTCGATGCCAAGCGCCTCATTGGACGCAAGTATGATGACCCAACTGTCCAGGCTGATAAGAAACACTGGCCCTTTGAGGTGACCAGTAATTCAGGGAAACCTCAGATGCAAGTGGAATTCATAGGGGAGACCAAGAAATTCAACCCTGAAGAGATCTCATCCATGATTCTCATAAAGATGAAGGAGACAGCTGAGGCCTATTTGGGACAAACAGTAAGAGATGCAGTTGTCACAGTTCCAGCATATTTCAATGACTCACAAAGACAAGCCACAAAGGATGCTGGTGTTATTGCTGGTCTTAATGTGTTACGTATAATTAATGAACCAACAGCCGCAGCCATTGCCTACGGTTTGGATAAGAAGACAGGTTCAACTGATCAAGGGGAGAAAAATGTACTTATATTTGACCTGGGTGGAGGAACATTTGATGTTTCTATTCTAAGTATTGATGATGGCATTTTTGAAGTAAAGGCAACAGCTGGAGAAACCCATTTAGGAGGTGAAGATTTTGATAATAGACTTGTGGATCACTTTACTCAAGTTTTCCAAAGAAAGTTCAAAAAGGACATTTCAAGCAACAAGCGAGCTCTGCGGCGCCTAAGAACAGCATGTGAAAGAGCAAAAAGAACCCTATCCTCATCTTCACA
